# Supplementary material for: DNA barcoding of Austrian snow scorpionflies (Mecoptera, Boreidae) reveals potential cryptic diversity in Boreus westwoodi
Source: PeerJ. 2021 May 14;9:e11424. doi: 10.7717/peerj.11424 (PMC8127955; doi:10.7717/peerj.11424)
Supplement: Supplemental Information 1 [file peerj-09-11424-s001.xls]

## Sheet: Boreus_list
Sample ID (Bold)	Genus	Species	Sex	Museum ID (Bold)	Institution Storing (Bold)	Collectors [Aggregated]	Start Date	Country	State	Region	Exact Site	Latitude1	Longitude1	Min Elevation [m]	GPS Source
Panorpa21	Boreus	westwoodi	female	NOaS-277/2019	Naturhistorisches Museum, Wien	Kunz, Gernot	11/10/2017	Austria	Styria	Weiz	Feistritzwald
Panorpa200	Boreus	westwoodi	male	NOaS-456/2019	Naturhistorisches Museum, Wien	Koblmüller, Stephan	03/11/2018	Austria	Upper Austria	St. Nikola a. d. Donau	Stillensteinklamm	48.2360000000	14.8890000000	306.0	Google Maps
Panorpa206	Boreus	westwoodi	female	NOaS-462/2019	Naturhistorisches Museum, Wien	Koblmüller, Stephan	30/12/2018	Austria	Styria	Semriach	Kesselfallklamm	47.2050000000	15.3990000000	610.0	Google Maps
Panorpa207	Boreus	westwoodi	female	NOaS-463/2019	Naturhistorisches Museum, Wien	Koblmüller, Stephan	30/12/2018	Austria	Styria	Semriach	Kesselfallklamm	47.2050000000	15.3990000000	624.0	Google Maps
Panorpa208	Boreus	westwoodi	male	NOaS-464/2019	Naturhistorisches Museum, Wien	Sefc, Kristina	02/01/2019	Austria	Styria	Graz	Thal	47.0844000000	15.3560000000	474.0	Google Maps
Panorpa209	Boreus	westwoodi	male	NOaS-465/2019	Naturhistorisches Museum, Wien	Koblmüller, Stephan	03/02/2019	Austria	Styria	Graz	Gösting	47.1019000000	15.3819000000	431.0	Google Maps
Panorpa210	Boreus	westwoodi	male	NOaS-466/2019	Naturhistorisches Museum, Wien	Koblmüller, Stephan	03/02/2019	Austria	Styria	Graz	Gösting	47.1019000000	15.3819000000	431.0	Google Maps
Panorpa211	Boreus	westwoodi	male	NOaS-467/2019	Naturhistorisches Museum, Wien	Koblmüller, Stephan	03/02/2019	Austria	Styria	Graz	Gösting	47.1019000000	15.3819000000	431.0	Google Maps
Panorpa212	Boreus	westwoodi	male	NOaS-468/2019	Naturhistorisches Museum, Wien	Koblmüller, Stephan	18/02/2019	Austria	Styria	Hirschegg	Rappoldkogel	47.0792000000	14.8859000000	1589.0	Google Maps
Panorpa213	Boreus	westwoodi	female	NOaS-469/2019	Naturhistorisches Museum, Wien	Koblmüller, Stephan	18/02/2019	Austria	Styria	Hirschegg	Rappoldkogel	47.0792000000	14.8859000000	1589.0	Google Maps
Panorpa214	Boreus	westwoodi	male	NOaS-470/2019	Naturhistorisches Museum, Wien	Koblmüller, Stephan	19/02/2019	Austria	Styria	Hirschegg	Hirschegg	47.0723000000	14.8740000000	1559.0	Google Maps
Panorpa215	Boreus	westwoodi	male	NOaS-471/2019	Naturhistorisches Museum, Wien	Koblmüller, Stephan	19/02/2019	Austria	Styria	Hirschegg	Hirschegg	47.0723000000	14.8740000000	1559.0	Google Maps
Panorpa216	Boreus	westwoodi	male	NOaS-472/2019	Naturhistorisches Museum, Wien	Koblmüller, Stephan	19/02/2019	Austria	Styria	Hirschegg	Hirschegg	47.0723000000	14.8740000000	1559.0	Google Maps
Panorpa265	Boreus	westwoodi	male	NOaS-521/2019	Naturhistorisches Museum, Wien	Zangl, Lukas	17/11/2019	Austria	Styria	Festenburg	Felsblock an Forststraße Breinederschweig	47.5030000000	15.9140000000	1190.0	Google Earth
Panorpa266	Boreus	westwoodi	male	NOaS-522/2019	Naturhistorisches Museum, Wien	Zangl, Lukas	17/11/2019	Austria	Styria	Festenburg	Felsblock an Forststraße Breinederschweig	47.5030000000	15.9140000000	1190.0	Google Earth
Panorpa267	Boreus	westwoodi	male	NOaS-523/2019	Naturhistorisches Museum, Wien	Zangl, Lukas	17/11/2019	Austria	Styria	Festenburg	Felsblock an Forststraße Breinederschweig	47.5030000000	15.9140000000	1190.0	Google Earth
Panorpa268	Boreus	westwoodi	male	NOaS-524/2019	Naturhistorisches Museum, Wien	Zangl, Lukas	17/11/2019	Austria	Styria	Festenburg	Felsblock entlang Forststraße	47.5100000000	15.9130000000	1283.0	Google Earth
Panorpa269	Boreus	westwoodi	male	NOaS-525/2019	Naturhistorisches Museum, Wien	Zangl, Lukas	17/11/2019	Austria	Styria	Festenburg	Felsblock entlang Forststraße	47.5100000000	15.9130000000	1283.0	Google Earth
Panorpa270	Boreus	westwoodi	female	NOaS-526/2019	Naturhistorisches Museum, Wien	Zangl, Lukas	17/11/2019	Austria	Styria	Festenburg	Felsblock entlang Forststraße	47.5100000000	15.9130000000	1283.0	Google Earth
Panorpa271	Boreus	westwoodi	female	NOaS-527/2019	Naturhistorisches Museum, Wien	Zangl, Lukas	17/11/2019	Austria	Styria	Festenburg	Felsblock entlang Forststraße	47.5100000000	15.9130000000	1283.0	Google Earth
Panorpa272	Boreus	westwoodi	female	NOaS-528/2019	Naturhistorisches Museum, Wien	Zangl, Lukas	17/11/2001	Austria	Styria	Festenburg	Felsblock entlang Forststraße	47.5100000000	15.9130000000	1283.0	Google Earth
Panorpa273	Boreus	westwoodi	female	NOaS-529/2019	Naturhistorisches Museum, Wien	Zangl, Lukas	23/11/2019	Austria	Styria	Weinebene	Kleiner Felsblock entland Forststraße	46.8230000000	15.0160000000	1497.0	Google Earth
Panorpa274	Boreus	westwoodi	male	NOaS-530/2019	Naturhistorisches Museum, Wien	Zangl, Lukas	23/11/2019	Austria	Styria	Weinebene	Kleiner Felsblock entlang Forststraße	46.8210000000	15.0120000000	1478.0	Google Earth
Panorpa275	Boreus	westwoodi	male	NOaS-531/2019	Naturhistorisches Museum, Wien	Zangl, Lukas	23/11/2019	Austria	Styria	Weinebene	Kleiner Felsblock entlang Forststraße	46.8210000000	15.0120000000	1478.0	Google Earth
Panorpa276	Boreus	westwoodi	male	NOaS-532/2019	Naturhistorisches Museum, Wien	Zangl, Lukas	23/11/2019	Austria	Styria	Weinebene	Kleiner Felsblock entlang Forststraße	46.8150000000	15.0180000000	1451.0	Google Earth
Panorpa277	Boreus	westwoodi	male	NOaS-533/2019	Naturhistorisches Museum, Wien	Zangl, Lukas	23/11/2019	Austria	Styria	Weinebene	Kleiner Felsblock entlang Forststraße	46.8150000000	15.0180000000	1451.0	Google Earth
Panorpa278	Boreus	westwoodi	male	NOaS-534/2019	Naturhistorisches Museum, Wien	Glatzhofer, Elisabeth	20/12/2019	Austria	Styria	Tyrnau	Stein neben Forststraße	47.3270000000	15.4040000000	1043.0	Google Earth
Panorpa279	Boreus	westwoodi	female	NOaS-535/2019	Naturhistorisches Museum, Wien	Glatzhofer, Elisabeth	20/12/2019	Austria	Styria	Tyrnau	Stein neben Forststraße	47.3270000000	15.4040000000	1043.0	Google Earth
Panorpa280	Boreus	westwoodi	male	NOaS-536/2019	Naturhistorisches Museum, Wien	Glatzhofer, Elisabeth	20/12/2019	Austria	Styria	Tyrnau	Stein neben Forststraße	47.3270000000	15.4040000000	1043.0	Google Earth
Panorpa281	Boreus	westwoodi	female	NOaS-537/2019	Naturhistorisches Museum, Wien	Glatzhofer, Elisabeth	20/12/2019	Austria	Styria	Tyrnau	Stein neben Forststraße	47.3270000000	15.4040000000	1043.0	Google Earth
Panorpa282	Boreus	westwoodi	male	NOaS-538/2019	Naturhistorisches Museum, Wien	Glatzhofer, Elisabeth	20/12/2019	Austria	Styria	Tyrnau	Stein neben Forststraße	47.3270000000	15.4040000000	1043.0	Google Earth
Panorpa283	Boreus	westwoodi	female	NOaS-539/2019	Naturhistorisches Museum, Wien	Glatzhofer, Elisabeth	20/12/2019	Austria	Styria	Tyrnau	Stein neben Forststraße	47.3270000000	15.4040000000	1043.0	Google Earth
Panorpa284	Boreus	westwoodi	male	NOaS-540/2019	Naturhistorisches Museum, Wien	Glatzhofer, Elisabeth	20/12/2019	Austria	Styria	Tyrnau	Stein neben Forststraße	47.3270000000	15.4040000000	1043.0	Google Earth
Panorpa286	Boreus	westwoodi	male	NOaS-542/2019	Naturhistorisches Museum, Wien	Koblmüller, Stephan	27/12/2019	Austria	Upper Austria	St. Nikola a. d. Donau	Stillensteinklamm	48.2360000000	14.8890000000	306.0	Google Maps
Panorpa285	Boreus	westwoodi	female	NOaS-541/2019	Naturhistorisches Museum, Wien	Koblmüller, Stephan	27/12/2019	Austria	Upper Austria	St. Nikola a. d. Donau	Stillensteinklamm	48.2360000000	14.8890000000	306.0	Google Maps
Panorpa287	Boreus	westwoodi	male	NOaS-543/2019	Naturhistorisches Museum, Wien	Glatzhofer, Elisabeth	26/12/2019	Austria	Styria	Stattegg	Fels im Wald	47.1260000000	15.4250000000	447.0	Google Earth
Panorpa288	Boreus	westwoodi	female	NOaS-002/2020	Naturhistorisches Museum, Wien	Glatzhofer, Elisabeth	26/12/2019	Austria	Styria	Stattegg	Fels im Wald	47.1260000000	15.4250000000	447.0	Google Earth
Panorpa289	Boreus	westwoodi	female	NOaS-003/2020	Naturhistorisches Museum, Wien	Glatzhofer, Elisabeth	26/12/2019	Austria	Styria	Stattegg	Fels im Wald	47.1260000000	15.4250000000	447.0	Google Earth
Panorpa290	Boreus	westwoodi	male	NOaS-007/2020	Naturhistorisches Museum, Wien	Glatzhofer, Elisabeth	01/02/2020	Austria	Upper Austria	Windischgarsten	Bannholzmauer	47.7330000000	14.3400000000	669.0	Google Earth
Panorpa291	Boreus	westwoodi	male	NOaS-008/2020	Naturhistorisches Museum, Wien	Glatzhofer, Elisabeth	01/02/2020	Austria	Upper Austria	Windischgarsten	Bannholzmauer	47.7330000000	14.3400000000	669.0	Google Earth
Panorpa292	Boreus	westwoodi	male	NOaS-009/2020	Naturhistorisches Museum, Wien	Koblmüller, Stephan	01/02/2020	Austria	Styria	Graz	Thal	47.0844000000	15.3560000000	474.0	Google Maps
Panorpa293	Boreus	westwoodi	female	NOaS-010/2020	Naturhistorisches Museum, Wien	Koblmüller, Stephan	08/02/2020	Austria	Styria	Graz	Gösting	47.1019000000	15.3819000000	431.0	Google Maps
Panorpa294	Boreus	hyemalis	male	NOaS-011/2020	Naturhistorisches Museum, Wien	Zangl, Lukas	09/02/2020	Austria	Styria	Obdach	auf verschneitem Forstweg	47.0988000000	14.5900000000	1519.0	Google Earth
Panorpa295	Boreus	hyemalis	male	NOaS-012/2020	Naturhistorisches Museum, Wien	Zangl, Lukas	09/02/2020	Austria	Styria	Obdach	auf verschneitem Forstweg	47.0988000000	14.5900000000	1519.0	Google Earth
Panorpa296	Boreus	westwoodi	male	NOaS-013/2020	Naturhistorisches Museum, Wien	Koblmüller, Stephan	22/02/2020	Austria	Styria	Graz	Gösting	47.1019000000	15.3819000000	431.0	Google Earth
Panorpa297	Boreus	westwoodi	male	NOaS-014/2020	Naturhistorisches Museum, Wien	Koblmüller, Stephan	22/02/2020	Austria	Styria	Graz	Gösting	47.1019000000	15.3819000000	431.0	Google Earth
Panorpa298	Boreus	westwoodi	female	NOaS-015/2020	Naturhistorisches Museum, Wien	Zangl, Lukas	22/02/2020	Austria	Styria	Neuhof	Forststraße auf Schnee	47.2268000000	15.0891000000	1150.0	Google Earth
Panorpa299	Boreus	westwoodi	male	NOaS-016/2020	Naturhistorisches Museum, Wien	Zangl, Lukas	22/02/2020	Austria	Styria	Neuhof	Forststraße auf Schnee	47.2268000000	15.0891000000	1150.0	Google Earth
Panorpa300	Boreus	westwoodi	female	NOaS-017/2020	Naturhistorisches Museum, Wien	Zangl, Lukas	22/02/2020	Austria	Styria	Neuhof	Forststraße auf Schnee	47.2268000000	15.0891000000	1150.0	Google Earth
Panorpa301	Boreus	westwoodi	male	NOaS-018/2020	Naturhistorisches Museum, Wien	Zangl, Lukas	22/02/2020	Austria	Styria	Neuhof	Forststraße auf Schnee	47.2268000000	15.0891000000	1150.0	Google Earth
Panorpa302	Boreus	westwoodi	female	NOaS-019/2020	Naturhistorisches Museum, Wien	Zangl, Lukas	22/02/2020	Austria	Styria	Neuhof	Forststraße auf Schnee	47.2268000000	15.0891000000	1150.0	Google Earth
Panorpa303	Boreus	westwoodi	male	NOaS-020/2020	Naturhistorisches Museum, Wien	Koblmüller, Stephan	29/02/2020	Austria	Styria	Wald am Schoberpass	Forststraße am Schönebenbach	47.4146000000	14.6673000000	1010.0	Google Earth
Panorpa304	Boreus	westwoodi	female	NOaS-021/2020	Naturhistorisches Museum, Wien	Koblmüller, Stephan	29/02/2020	Austria	Styria	Wald am Schoberpass	Liesinggraben	47.4204000000	14.6738000000	950.0	Google Earth
Panorpa305	Boreus	westwoodi	female	NOaS-022/2020	Naturhistorisches Museum, Wien	Koblmüller, Stephan	29/02/2020	Austria	Styria	Wald am Schoberpass	Forststraße am Schönebenbach	47.4168000000	14.6686000000	990.0	Google Earth
Panorpa306	Boreus	westwoodi	female	NOaS-023/2020	Naturhistorisches Museum, Wien	Zangl, Lukas	07/03/2020	Austria	Carinthia	Hebalm	Forstraße im Wald bei Gasthof Fichtenhof	46.9260000000	15.0070000000	1329.0	Google Earth
Panorpa307	Boreus	westwoodi	male	NOaS-024/2020	Naturhistorisches Museum, Wien	Zangl, Lukas	07/03/2020	Austria	Carinthia	Hebalm	Forststraße im Wald bei Gasthof Fichtenhof	46.9120000000	15.0100000000	1310.0	Google Earth
Panorpa308	Boreus	westwoodi	male	NOaS-025/2020	Naturhistorisches Museum, Wien	Zangl, Lukas	07/03/2020	Austria	Carinthia	Hebalm	Forststraße im Wald bei Gasthof Fichtenhof	46.9210000000	15.0100000000	1317.0	Google Earth
Panorpa309	Boreus	westwoodi	female	NOaS-026/2020	Naturhistorisches Museum, Wien	Zangl, Lukas	07/03/2020	Austria	Carinthia	Hebalm	Forststraße im Wald bei Gasthof Fichtenhof	46.9210000000	15.0100000000	1317.0	Google Earth
Panorpa310	Boreus	westwoodi	female	NOaS-027/2020	Naturhistorisches Museum, Wien	Zangl, Lukas	07/03/2020	Austria	Carinthia	Hebalm	Forststraße im Wald bei Gasthof Fichtenhof	46.9210000000	15.0100000000	1317.0	Google Earth
Panorpa311	Boreus	westwoodi	female	NOaS-028/2020	Naturhistorisches Museum, Wien	Zangl, Lukas	07/03/2020	Austria	Carinthia	Hebalm	Forststraße im Wald bei Gasthof Fichtenhof	46.9210000000	15.0100000000	1317.0	Google Earth
Panorpa312	Boreus	westwoodi	male	NOaS-029/2020	Naturhistorisches Museum, Wien	Zangl, Lukas	08/03/2020	Austria	Styria	Modriach	Forststraße am Herzogberg	46.9760000000	15.0640000000	1103.0	Google Earth
Panorpa313	Boreus	westwoodi	female	NOaS-030/2020	Naturhistorisches Museum, Wien	Zangl, Lukas	08/03/2020	Austria	Styria	Modriach	Forststraße am Herzogberg	46.9760000000	15.0640000000	1103.0	Google Earth
Panorpa314	Boreus	westwoodi	male	NOaS-031/2020	Naturhistorisches Museum, Wien	Zangl, Lukas		Austria	Styria	Modriach	Forststraße am Herzogberg	46.9760000000	15.0640000000	1103.0	Google Earth
Panorpa315	Boreus	westwoodi	female	NOaS-032/2020	Naturhistorisches Museum, Wien	Zangl, Lukas	09/03/2020	Austria	Styria	Modriach	Forststraße am Herzogberg	46.9760000000	15.0640000000	1103.0	Google Earth
Panorpa316	Boreus	westwoodi	female	NOaS-033/2020	Naturhistorisches Museum, Wien	Zangl, Lukas	09/03/2020	Austria	Styria	Modriach	Forststraße am Herzogberg	46.9760000000	15.0640000000	1103.0	Google Earth
Panorpa317	Boreus	westwoodi	female	NOaS-034/2020	Naturhistorisches Museum, Wien	Zangl, Lukas	09/03/2020	Austria	Styria	Modriach	Forststraße am Herzogberg	46.9760000000	15.0640000000	1103.0	Google Earth
Panorpa318	Boreus	westwoodi	male	NOaS-035/2020	Naturhistorisches Museum, Wien	Koblmüller, Stephan	15/03/2020	Austria	Styria		near Pyhrnpass	47.6060000000	14.2700000000	1115.0	Google Earth
