# Supplementary material for: DNA barcoding of Austrian snow scorpionflies (Mecoptera, Boreidae) reveals potential cryptic diversity in Boreus westwoodi
Source: PeerJ. 2021 May 14;9:e11424. doi: 10.7717/peerj.11424 (PMC8127955; doi:10.7717/peerj.11424)
Supplement: Supplemental Information 2 [file peerj-09-11424-s002.fas]

>Panorpa21_Boreus_westwoodi
ACATTATATTTTATTTTTGGAACCTGATCAGGAATAGTCGGAACTTCTTTAAgAATTTTAATTCGAACAGAATTAAGACAACCTGGGTCATTAATTGAAAGAGATCAAATTTTTAATGTAATTGTAACAGCACATGCTTTTGTTATAATTTTTTTTATAGTTATACCTATTTTAATTGGAGGATTTGGAAATTGATTAGTTCCTTTAATATTAGGAGCTCCTGATATAGCATTTCCTCGAATAAATAATATAAGTTTTTGACTATTACCTCCATCATTATCATTACTTTTAATAAGTTCTATTGTAgAAAAtGGGGCTGGAACTGGTTGGACAGTTTATCCCCCATTATCTTCTAGTATTGCTCATGCTGGTGCTTCTGTAGATTTAGCTATTTTTTCCCTTCATTTAGCTGGTATTTCATCTATTTTAGGAGCTGTAaATTTTATTACAACAGTAATTAATATACGACCAaAAATAATaaCTTTAGATCGAAttCCCttATTTGTTTGATCTGTAGTAATTAcAgATTtAttAttATTATTATCTTTACCAgTATTAGCAGGTGCTATTACTATACTTTTAACTGATCGAAATTTAAACACCTCATTTTTTGACCCGGCaGGAGGTGGTGACCCAATTCTTTATCAACATTTATTT
>Panorpa200_Boreus_westwoodi
ACaTTaTATTTTAtTTtTGgAACCTGaTCAGGAATAGTCGGAACTTCTTTAAgAATTTTAATTCGAACAGAATTAAGACAACCTGGGTCATTAATTGAAAGAGATCAAATTTTTAATGTAATTGTAACAGCACATGCTTTTGTTATAATTTTTTTTATAGTTATACCTATTTTAATTGGAGGATTTGGAAATTGATTAGTTCCTTTAATATTAGGAGCTCCTGATATAGCATTTCCTCGAATAAATAATATAAGTTTTTGACTATTACCTCCATCATTATCATTACTTTTAATAAGTTCTATTGTAgAAAATGGGGcTGGAACtGGTTGGACAGTTTATCCCCCATTATCTTCTAGTATTGCTCATGCTGGTGCTTCTGTAGATTTAGCTATTTTTTCCCTTCATTTAgCTGGTATTTCATCTATTTTAGGAGCTGTAAATTTTATTACAACAGTAATTAATATACGACCAAAAATAATAACTTTAGATCGAATTCCCTTATTTGTTTGATCTGTAGTAaTTACaGCTTTATTATTATTATTATCTTTACCAGTATTAGCAGGTGCTATTACTATACTTTTAACTGATCgAAATTTAAACACCTCATTTTTTGACCcGGCAGGaGGTGGTGACCCAATTCTTTATCAACATTTATTT
>Panorpa206_Boreus_westwoodi
ACATTATATTTTATTTTTGGAACTTGATCAGGAATAGTtGGAACCTCTTTAAGAATTTTAATTCGAACAGAATTAAGACAACCTGGATCATTAATTGAAAGAGATCAAATTTTTAATGTAATTGTAACAGCACATGCTTTTGTTATAATTTTTTTTATAGTTATACCAATTTTAATTGGAGGATTTGGAAATTGATTAGTTCCCTTAATATTAGGAGCTCCTGATATAGCATTTCCCCGAATAAATAATATAAGTTTTTGATTATTACCTCCATCATTATCTTTACTTTTAATAAGTTCTATTGTAGAAAATGGAGCTGGAACAGGATGAACGGTTTACCCCCCTTTATCTTCTAGTATTGCTCATGCCGGAgCTTCTGTAGATTTaGCTATTTTTTCCCTTCATTTAgCTGGAATTTCAtCTATTTTAGGAGCTGTAAATTTTATTACAACAGTTATTAATATACGACCTAAAATAATAACTTTAGATCGAATTCCTTTATTTGTTTGATCTGTAGTAaTTACAGCTTTATTATTATTATTATCTTTACCTGTATTAGCAGGtGCTATTACTATACTTTTAACTGATCGAAATTTAAATACCTCTTTTTTTGACCCAGCAGGAGGAGGAGACCCAATTCTTTACCAACATTTATTT
>Panorpa207_Boreus_westwoodi
ACATTATATTTTATTTTTGGAACTTGATCAGGAATAGTTGGAACCTCTTTAAgAATTTTAATTCGAACAGAATTAAGAcAACCTGGATCATTAATTGAAAGAGATCAAATTTTTAATGTAATTGTAACAGCACATGCTTTTGTTATAATTTTTTTTATAGTTATACCAATTTTAATTGGAGGATTTGGAAATTGATTAGTTCCCTTAATATTAGGAGCTCCTGATATAGCATTTCCCCGAATAAATAATATAAGTTTTTGATTATTACCTCCATCATTATCTTTACTTTTAATAAGTTCTATTGTAGAAAATGGAGCTGGAACAGGATGAACGGTTTACCCCCCTTTATCTTCTAGTATTGCTCATGCCGGAGCTTCTGTAGATTTAGCTATTTTTTCCCTTCATTTAGCTGGAATTTCATCTATTTTAGGAGCTGTAAATTTTATTACAACAGTTATTAATATACGACCTAAAATAATAACTTTAGATCGAATTCCTTTATTTGTTTGATCTGTAATAATTACAGCTTTATTATTATTATTATCTTTACCTGTATTAGCAGGTGCTATTACTATACTTTTAACTGATCGAAATTTAAATACCTCTTTTTTTGACCCAGCAGGAGGAGGAGACCCAATTCTTTACCAACATTTATTT
>Panorpa208_Boreus_westwoodi
ACATTATATTTTATTTTTGGAACTTGATCAGGAATAGTTGGAACTTCTTTAAgAATTTTAATCCGAACAGAATTAAGACAACCAGGATCATTAATTGAAAGAGATCAAATTTTTAATGTAATTGTTACAGCTCATGCTTTTGTTATAATTTTTTTTATAGTTATACCTATTTTAATTGGAGGATTTGGAAATTGATTAGTTCCCTTAATGTTAGGAGCTCCTGATATAGCATTTCCTCGAATAAATAATATAAGTTTTTGATTATTACCCCCATCATTATCTTTACTTTTAATAAGTTCTATTGTAGAAAATGGAGCTGGGACAGGTTGAACAGTTTATCCCCCCTTATCTTCTAGTATTGCTCACGCTGGGGCTTCTGTAGATTTAGCTATTTTCTCCCTTCATTTAGCTGGAATTTCATCTATTTTAGGAGCTGTAAATTTTATTACAACAGTAATTAATATACGACCTAAAATAATAACTTTAGATCGAATTCCTTTATTTGTTTGATCTGTAGTAATTACAGCTTTATTATTATTATTATCTTTACCAGTATTAGCTGGTGCTATTACTATACTTTTAACTGATCGAAATTTAAATACCTCTTTTTTTGATCCTGCAGGAGGAGGAGACCCTATTCTCTATCAACACTTATTT
>Panorpa209_Boreus_westwoodi
--------ttttatttttgggacttGATcAgGTatAGtCGGAACCTCtCTAAGAATTTTAATTCGAACAGAATTAAGACAACCTGGATCATTAATTGAAAGAGATCAAATTTTTAATGTAATTGTAACAGCACATGCTTTTGTTATAATTTTTTTTATAGTTATACCTATTTTAATTGGAGGATTTGGAAATTGATTAGTCCCCTTAATATTAGGGGCCCCTGATATAGCATTTCCCCGAATAAATAATATAAGTTTTTGATTATTACCCCCATCATTATCTTTACTTTTAATAAGTTCTATTGTAGAAAATGGGGCTGGGACAGGATGAACAGTTTACCCtCCTTTATCTTCTAGTATTGCTCATGCCGGAGCTTCTGTAGATTTAGCTATTTTTTCCCTTCATTTAGCAGGAATTTCATCTATTTTAGGGGCTGTAAATTTTATTACAACAGTTATTAATATACGACCCAAAATAATAACTTTAGACCGAATTCCTTTATTTGTTTGATCTGTAGTAATTACAGCTTTATTATTATTACTATCTTTACCTGTATTAGCAGGtGCTATTACTATACTTTTAACTGATCGAAATTTAAATACCTCTTTTTTTGATCCAGCAGGAGGGGGAGACCCTATTCTTTACCAACATTTATTT
>Panorpa210_Boreus_westwoodi
ACATTATATTTTATTTTTGGGACTTGATCAGGTATAGTCGGAACCTCTCTAAgAATTTTAATTCGAACAGAATTAAGACAACCTGGATCATTAATTGAAAGAGATCAAATTTTTAATGTAATTGTAACAGCACATGCTTTTGTTATAATTTTTTTTATAGTTATACCTATTTTAATTGGAGGATTTGGAAATTGATTAGtCCCCTTAATATTAGGGGCCCCTGATATAGCATTTCCCCGAATAAATAATATAAGTTTTTGATTATTACCCCCATCATTATCTTTACTTTTAaTAAGTTCTATTGTAGAAAATGGAGCTGGGACaGGATGAACAGTTTACCCTCCTTTATCTTCTAGTATTGCTCATGCCGGAgCTTCTGTAGATTTAGCTATTTTTTCCCTTCATTTAGCAGGAATTTCATCTATTTTAGGAGCTGTAAATTTTATTACAACAGTTATTAATATACGACCCAAAATAATAACTTTAGACCGAATTCCTTTATTTGTTTGATCTGTAGTAATTACAGCTTTATTATTATTACTATCTTTACCTGTATTAGCAGGGGCTATTACTATACTTTTAACTGATCGAAATTTAAaTACcTCTTTTTTTGATCCGgCAGGAGGGGGAGACCCTATTCTTTACCAaCATTTATtT
>Panorpa211_Boreus_westwoodi
ACATTATATTTTATTTTTGGGACTTGATCAGGTATAGTCGGAACCTCTCTAAGAATTTTAATTCGAACAGAATTAAGACAACCTGGATCATTAATTGAAAGAGATCAAATTTTTAATGTAATTGTAACAGCACATGCTTTTGTTATAATTTTTTTTATAGTTATACCTATTTTAATTGGAGGATTTGGAAATTGATTAGTCCCCTTAATATTAGGGGCCCCTGATATAGCATTTCCCCGAATAAATAATATAAGTTTTTGATTATtACCCCCATCATTATCTTTACTTTTAATAAGTTCTATTGTAGAAAATGGAGCTGGGACAGGATGAACAGTTTACCCTCCTTTATCCTCTAGTATTGCTCATGCCGGAGCTTCTGTAGATTTAGCTATTTTTTCCCTTCATTTAGCAGGAATTTCATCTATTTTAGGGGCTGTAAATTTTATTACAACAGTTATTAATATACGACCCAAAATAATAACTTTAGATCGAATTCCTTTATTTGTTTGATCTGTAGTAATTACAGCTTTATTATTATTACTATCTTTACCTGTATTAgCAGGTGCTATTACTATACTTTTAACTGATCgAAATTTAAaTACCTCTTTTTTTGAcCCAgCcGGAGGGGGAGACCCTATTCTTTACCAacATTTATTT
>Panorpa212_Boreus_westwoodi
ACaTTATATTTTATTTTTGGAACTTGATCAGGAATAGTTGGAACTTCTTTAAGAATTTTAATCCGAACAGAATTAAGACAACCAGGATCATTAATTGAAAGAGATCAaATTTTTAATGTAATTGTTACAGCTCATGCTTTTGTTATAATTTTTTTTATAGTTATACCTATTTTAATTGGAGGATTTGGAAATTGATTAGTTCCCTTAATGTTAGGAGCCCCTGATATAGCATTTCCTCGAATAAATAATATAAGTTTTTGATTATTACCCCCATCATTATCTTTACTTTTAATAAGTTCTATTGTAgAAAATGGAGCTGGGACAGGTTGAACAGTTTATCCCCCCTTATCTTCtAGTATTGCTCAcGCTGGgGCTTCTGTAGATTTAGCTATTTTCTCCCTTCATTTAGCTGGAATTTCATCTATTTTAGGGGCTGTAAATTTTATTACAaCAGTAATTAATATACGACCTAAAATAATAACTTTAGATCgAATTCCTTTATTTGTTTGATCTGtAGTAaTTACAGCTTTATTATTATTATTATCTTTACCAgTATTAGCCGGTGCTATTACtATACTTTTAaCTGATCgAAATTTAAATACCTCTTTTTTTGATCCTGCAGGAGGAGGAgACCCWATTCTCTATCAaCACTTATTT
>Panorpa213_Boreus_westwoodi
ACATTATATTTTATTTTTGGAACTTGATCAGGAATAGTTGGAACTTCTCTAAGAATTTTAATCCGAACAGAATTAAGACAACCAGGATCATTAATTGAAAGAGATCAAATTTTTAATGTAATTGTTACAGCTCATGCTTTTGTTATAATTTTTTTTATAGTTATACCTATTTTAATTGGAGGATTTGGAAATTGATTAGTTCCCTTAATGTTAGGAGCCCCTGATATAGCATTTCCTCGAATAAATAATATAAGTTTTTGATTATTACCCCCATCATTATCTTTACTTTTAATAAGTTCTATTGTAGAAAATGGAGCTGGGACAGGTTGAACAGTTTATCCaCCCTTATCTTCTAGTATTGCTCATGCTGGGGCTTCTGTAGATTTAGCTATTTTCTCCCTTCATTTAGCTGGAATTTCATCTATTTTAGGGGcTGTAAATTTTATTACAACAGTAATTAATATACGACCTAAAATAATAACTTTAGATCGAATTCCTTTATTTGTTTGATCTGTAGTAATTACaGCTTTATTATTATTATTATCTTTACCaGTATTAGCTGGTGCTATTACTATACTTTTAACTGATCgAAATTTAAATACCTCTTTTTTTGATCCTGCAGGAGGAGGAGACCCTATTCTCTATCAAcAcTTATTT
>Panorpa214_Boreus_westwoodi
ACATTATATTTTATTTTTGGAACTTGATCAGGAATAGTTGGAACTTCTTTAAGAATTTTAATCCGAACAGAATTAAGACAACCAGGATCATTAATTGAAAGAGATCAAATTTTTAATGTAATTGTTACAGCTCATGCTTTTGTTATAATTTTTTTTATAGTTATACCTATTTTAATTGGAGGATTTGGAAATTGATTAGTTCCCTTAATGTTAGGAGCCCCTGATATAGCATTTCCTCGAATAAATAATATAAGTTTTTGATTATTACCCCCATCATTATCTTTACTTTTAATAAGTTCTATTGTAgAAAATGGAGCTGGGACAGGTTGAACAGTTTATCCCCCCTTATCTTCTAGTATTGCTCACGCTGGGGCTTCTGTAGATTTAGCTATTTTCTCCCTTCATTTAGCTGGAATTTCATCTATTTTAGGGGCTGTAAATTTTATTACAACAGTAATTAATATACGACCTAAAATAATAACTTTAGATCGAATTCCTTTATTTGTTTGATCTGTAGTAATTACaGCTTTATTATTATTATTATCTTTACCAGTATTAGCTGGTGCTATTACTATACTTTTAACTGATCGAAATTTAAATACCTCTTTTTTTGATCCTGCAGGAGGAGGAGACCCTATTCTCTATCAACACTTATTT
>Panorpa215_Boreus_westwoodi
ACATTATATTTTATTTTTGGAACTTGATCAGGAATAGTTGGAACTTCTTTAAgAATTTTAATCCGAACAGAATTAAGACAACCAGGATCATTAATTGAAAGAGATCAAATTTTTAATGTAATTGTTACAGCTCATGCTTTTGTTATAATTTTTTTTATAGTTATACCTATTTTAATTGGAGGATTTGGAAATTGATTAGTTCCCTTAATGTTAGGAGCCCCTGATATAGCATTTCCTCGAATAAATAATATAAGTTTTTGATTATTACCCCCATCATTATCTTTACTTTTAATAAGTTCTATTGTAGAAAAtGGAGCTGGGACAGGTTGAACAGTTTATCCCCCCTTATCTTCTAGTATTGCTCACGCTGGGGCTTCTGTAGATTTAGCTATTTTCTCCCTTCATTTAGCTGGAATTTCATCTATTTTAGGGGcTGTAAATTTTATTACAACAGTAATTAATATACGACCTAAAATAATAACTTTAGATCGAATTCCTTTATTTGTTTGATCTGTAGTAATTACaGCTTTATTATTATTATTATCTTTACCAGTATTAGCCGGTGCTATTACTATACTTTTAACTGATCGAAATTTAAATACCTCTTTTTTTGATCCTGCAGGAGGAGGAGACCCTATTCTCTATCAACACTTATTT
>Panorpa216_Boreus_westwoodi
ACATTATATTTTATTTTTGGAACTTGATCAGGaATAGTCGGAACTTCTTTAAGAATTTTAATTCGAACAGAATTAAGACAACCTGGGTCATTAATTGAAAGAGATCAAATTTTTAATGTAATTGTAACAGCACATGCTTTTGTTATAATTTTTTTTATAGTTATACCTATTTTAATTGGAGGATTTGGAAATTGATTAGTTCCTTTAATATTAGGAGCTCCTGATATGGCATTTCCTCGAATAAATAATATAAGTTTTTGACTATTACCTCCATCATTATCATTACTTTTAATAAGTTCTATTGTAGAAAATGGGGCTGGAACTGGTTGGACAGTTTATCCCCCATTATCTTCTAGTATTGCTCATGCTGGTGCTTCTGTAGATTTAGCTATTTTTTCCCTTCATTTAGCTGGTATTTCATCTATTTTAGGAGCTGTAAATTTTATTACAACAGTAATTAATATACGACCAAAAATAATAACTTTAGATCGAATTCCCTTATTTGTTTGATCTGTAGTAATTACAGCTTTATTATTATTATTATCTTTACCAGTATTAGCAGGTGCTATTACTATACTTTTAACTGATCGAAATTTAAACACCTCATTTTTTGACCCGGCAGGGGGTGGTGACCCAATTCTTTATCAACATTTATTT
>Panorpa265_Boreus_westwoodi
ACATTATATTTTATTTTTGGAACTTGATCGGGAATAGTTGGAACTTCTTTAAGAATTTTAATCCGAACAGAATTAAGACAACCAGGATCATTAATTGAAAGAGATCAAATTTTTAATGTAATTGTTACAGCTCATGCTTTTGTTATAATTTTTTTTATAGTTATACCTATTTTAATTGGAGGATTTGGAAATTGACTAGTTCCCTTAATATTAGGAGCCCCTGATATAGCATTTCCTCGAATAAATAATATAAGTTTTTGATTATTGCCCCCATCATTATCTTTACTTTTAATAAGTTCTATTGTAGAAAATGGAGCTGGGACaGGTTGAACAGTTTACCCACCCTTATCTTCTAGTATTGCTCATGCTGGGGCTTCTGTAGATTTAGCTATTTTCTCCCTTCATTTAGCTGGAATTTCATCTATTTTAGGAGCTGTAAATTTTATTACAACAGTTATTAATATACGACCTAAAATAATAACTTTAGATCGAATTCCTTTATTTGTTTGATCTGTAGTAATTACAGCTTTATTATTATTATTATCTTTACCAGTATTAgCGGGTGCTATTACTATACTTTTAACTGATCGAAATTTAaATACCTCTTTTTTTGATCCTGCAgGAGGAGGAGACCCTATTCTCTATCAACATTTATTT
>Panorpa266_Boreus_westwoodi
ACATTATATTTTATTTTTGGAACTTGATCGGGAATAGTTGGAACTTCTTTAAGAATTTTAATCCGAACAGAATTAAGACAACCAGGATCATTAATTGAAAGAGATCAAATTTTTAATGTAATTGTTACAGCTCATGCTTTTGTTATAATTTTTTTTATAGTTATACCTATTTTAATTGGAGGATTTGGAAATTGACTAGTTCCCTTAATATTAGGAGCCCCTGATATAGCATTTCCTCGAATAAATAATATAAGTTTTTGATTATTGCCCCCATCATTATCTTTACTTTTAATAAGTTCTATTGTAGAAAAtGGAGCTGGGACaGGTTGAACAGTTTACCCACCCTTATCTTCTAGTATTGCTCATGCTGGGGCTTCTGTAGATTTAGCTATTTTCTCCCTTCATTTAGCTGGAATTTCATCTATTTTAGGAGCTGTAAATTTTATTACAaCAGTTATTAATATACGACCTAAAATAATAACTTTAGATCGAATTCCTTTATTTGTTTGATCTGTAGTAATTACaGCTTTATTATTATTATTATCTTTACCAGTATTAGCAGGTGCTATTACTATACTTTTAACTGATCGAAATTTAAATACCTCTTTTTTTGATCCTGCAGGAGGAGGAGACCCTATTCTCTATCAACATTTATTT
>Panorpa267_Boreus_westwoodi
ACATTATATTTTATTTTTGGAACTTGATCGGGAATAGTTGGAACTTCTTTAAGAATTTTAATCCGAACAGAATTAAGACAACCAGGATCATTAATTGAAAGAGATCAAATTTTTAATGTAATTGTTACAGCTCATGCTTTTGTTATAATTTTTTTTATAGTTATACCTATTTTAATTGGAGGATTTGGAAATTGACTAGTTCCCTTAATATTAGGAGCCCCTGATATAGCATTTCCTCGAATAAATAATATAAGTTTTTGATTATTGCCCCCATCATTATCTTTACTTTTAATAAGTTCTATTGTAGAAAATGGAGCTGGGACAGGTTGAACAGTTTACCCACCCTTATCTTCTAGTATTGCTCATGCTGGGGCTTCTGTAGATTTAGCTATTTTCTCCCTTCATTTAGCTGGAATTTCATCTATTTTAGGAGCTGTAAATTTTATTACAACAGTTATTAATATACGACCTAAAATAATAACTTTAGATCGAATTCCTTTATTTGTTTGATCTGTAGTAATTACAGCTTTATTATTATTATTATCTTTACCAGTATTAGCTGGTGCTATTACTATACTTTTAACTGATCGAAATTTAAATACCTCTTTTTTTGATCCTGCAGGAGGAGGAGACCCTATTCTCTATCAacATTTATTT
>Panorpa268_Boreus_westwoodi
ACATTATATTTTATTTTTGGAACTTGATCGGGAATAGTTGGAACTTCTTTAAgAATTTTAATCCGAACAGAATTAAGACAACCAGGATCATTAATTGAAAGAGATCAAATTTTTAATGTAATTGTTACAGCTCATGCTTTTGTTATAATTTTTTTTATAGTTATACCTATTTTAATTGGAGGATTTGGAAATTGACTAGTTCCCTTAATATTAGGAGCCCCTGATATAGCATTTCCTCGAATAAATAATATAAGTTTTTGATTATTACCCCCATCATTATCTTTACTTTTAATAAGTTCTATTGTAGAAAAtGGAGCTGGGACAGGTTGAACAGTTTACCCACCCTTATCTTCTAGTATTGCTCATGCTGGGGCTTCTGTAGATTTAGCTATTTTCTCCCTTCATTTAGCTGGAATTTCATCTATTTTAGGAGCTGTAAATTTTATTACAACAGTTATTAATATACGACCTAAAATAATAACTTTAGATCGAATTCCTTTATTTGTTTGATCTGTAGTAaTTACAGCTTTATTATTATTATTATCTTTACCAGTATTAGCTGGTGCTATTACTATACTTTTAACTGATCGAAATTTAAATACCTCTTTTTTTGATCCTGCAGGAGGAGGAGACCCTATTCTCTATCAACATTTATTT
>Panorpa269_Boreus_westwoodi
ACATTATATTTTATTTTTGGAACTTGATCGGGAATAGTTGGAACTTCTTTAAGAATTTTAATCCGAACAGAATTAAGACAACCAGGATCATTAATTGAAAGAGATCAAATTTTTAATGTAATTGTTACAGCTCATGCTTTTGTTATAATTTTTTTTATAGTTATACCTATTTTAATTGGAGGATTTGGAAATTGACTAGTTCCCTTAATATTAGGAGCCCCTGATATAGCATTTCCTCGAATAAATAATATAAGTTTTTGATTATTGCCCCCATCATTATCTTTACTTTTAATAAGTTCTATTGTAgAAAATGGAGCTGGGACAGGTTGAACAGTTTACCCACCCTTATCTTCTAGTATTGCTCATGCTGGGGCTTCTGTAGATTTAGCTATTTTCTCCCTTCATTTAGCTGGAATTTCATCTATTTTAGGAGCTGTAAATTTTATTACAACAGTTATTAATATACGACCTAAAATAATAACTTTAGATCGAATTCCTTTATTTGTTTGATCTGTAGTAATTACAGCTTTATTATTATTATTATCTTTACCAGTATTAGCGGGTGCTATTACTATACTTTTAACTGATCGAAATTTAAATACCTCTTTTTTTGATCCTGCAGGAGGAGGAGACCCTATTCTCTATCAACATTTATTT
>Panorpa270_Boreus_westwoodi
ACATTATATTTTATTTTTGGAACTTGATCGGGAATAGTTGGAACTTCTTTAAGAATTTTAATTCGAACAGAATTAAGACAACCAGGATCATTAATTGAAAGAGATCAAATTTTTAATGTAATTGTTACAGCTCATGCTTTTGTTATAATTTTTTTTATAGTTATACCTATTTTAATTGGAGGATTTGGAAATTGACTAGTTCCCTTAATATTAGGAGCCCCTGATATAGCATTTCCTCGAATAAATAATATAAGTTTTTGATTATTGCCCCCATCATTATCTTTACTTTTAATAAGTTCTATTGTAGAAAATGGAGCTGGGACAGGTTGAACAGTTTACCCACCCTTATCTTCTAGTATTGCTCATGCTGGGGCTTCTGTAGATTTAGCTATTTTCTCCCTTCATTTAGCTGGAATTTCATCTATTTTAGGGGCTGTAAATTTTATTACAACAGTTATTAATATACGACCTAAAATAATAACTTTAGATCGAATTCCTTTATTTGTTTGATCTGTAGTAATTACAGCTTTATTATTATTACTATCTTTACCAGTATTAGCTGGTGCTATTACTATACTTTTAACTGATCGAAATTTAAATACCTCTTTTTTTGATCCTGCAGGAGGAGGAgACCCTATTCTCTaTcaACaTTTATTT
>Panorpa271_Boreus_westwoodi
ACATTATATTTTATTTTTGGAACTTGATCGGGAATAGTTGGAACTTCTTTAAGAATTTTAATCCGAACAGAATTAAGACAACCAGGATCATTAATTGAAAGAGATCAAATTTTTAATGTAATTGTTACAGCTCATGCTTTTGTTATAATTTTTTTTATAGTTATACCTATTTTAATTGGAGGATTTGGAAATTGACTAGTTCCCTTAATATTAGGAGCCCCTGATATAGCATTTCCTCGAATAAATAATATAAGTTTTTGATTATTGCCCCCATCATTATCTTTACTTTTAATAAGTTCTATTGTAGAAAATGGAGCTGGGACAGGTTGAACAGTTTACCCACCCTTATCTTCTAGTATTGCTCATGCTGGGGCTTCTGTAGATTTAGCTATTTTCTCCCTTCATTTAGCTGGAATTTCATCTATTTTAGGAGCTGTAAATTTTATTACAACAGTTATTAATATACGACCTAAAATAATAACTTTAGATCGAATTCCTTTATTTGTTTGATCTGTAGTAATTACAGCTTTATTATTATTATTATCTTTACCAGTATTAGCTGGTGCTATTACTATACTTTTAACTGATCGAAATTTAAATACCTCTTTTTTTGATCCTGCAGGAGGAGGAGACCCTATTCTCTATCAACATTTAtTT
>Panorpa272_Boreus_westwoodi
ACatTaTaTTTTaTTTTTGGAAcTTGaTCGGGAATAGTTGGAACTTCTTTAAgAATTTTAATCCGAACAGAATTAAGACAACCAGGATCATTAATTGAAAGAGATCAAATTTTTAATGTAATTGTTACAGCTCATGCTTTTGTTATAATTTTTTTTATAGTTATACCTATTTTAATTGGAGGATTTGGAAATTGACTAGTTCCCTTAATATTAGGAGCCCCTGATATAGCATTTCCTCGAATAAATAATATAAGTTTTTGATTATTgCCCCCATCATTATCTTTACTTTTAATAAGTTCTATTGTAGAAAATGGAGCTGGGACAGGTTGAACAGTTTACCCACCCTTATCTTCTAGTATTGCTCATGCTGGGGCTTCTGTAGATTTAGCTATTTTCTCCCTTCATTTAGCTGGAATTTCATCTATTTTAGGAGCTGTAAATTTTATTACAACAGTTATTAATATACGACCTAAAATAATAACTTTAGATCGAATTCCTTTATTTGTTTGATCTGTAGTAATTACAGCTTTATTATTATTATTATCTTTACCAGTATTAGCTGGTGCTATTACTATACTTTTAACTGATCGAAATTTAAATACcTCTTTTTTTGATCCTGCAGGAGGAGGAGACCCTATTCTCTATCAACATTTATTT
>Panorpa273_Boreus_westwoodi
ACATTATAtTTTATTTTTGGAACTTGATCAGGAATAGTTGGAACTTCTTTAAGAATtTTAATCCGAACAGAGTTaAGACAACCaGGGTCATTAATTGAAAGAGATCAAATTTTTAATGTAATTGTTACAGCTCATGCTTTTGTTATAATTTTTTTTATAGTTATACCTATTTTAATTGGAGGATTTGGAAATTGATTAGTTCCCTTAATGTTAGGAGCCCCTGATATAGCATTTCCTCGAATAAATAATATAAGTTTTTGATTATTACCCCCATCATTATCTTTACTTTTAATAAGTTCTATTGTAgAAAATGGAGCTGGGACAGGTTGAACAGTTTATCCACCCTTATCTTCTAATATTGCTCATGCTGGGGCTTCTGTAGATTTAGCTATTTTCTCCCTTCATTTAGCTGGAATTTCATCTATTTTAGGAGCTGTAAATTTTATTACAACAGTAATTAATATACGACCTAAAATAATAACTTTAGATCGAATTCCTTTATTTGTTTGATCTGTAATAATTACAGCTTTATTAtTATTATTATCTTTACCAGTATTAgCTGGTGCTATTACTATACTTTTAAcTGATCGAAATTTAaATACCTCTTTTTTTGAtCCTGCAGGAGGGGGGGACCCTaTTCTCtatCAACAcTTATTT
>Panorpa274_Boreus_westwoodi
ACATTATATTTTATTTTTGGAACTTGATCAGGAATAGTTGGaACTTCTTTAAGAaTTTTAATCCGAACAGAGTTAAGACAACCAGGATCATTAATTGAAAGAgATCAAATTTTTAATGTAATTGTTACAGCTCATGCTTTTGTTATAATTTTTTTTATAGTTATACCTATTTTAATTGGAGGATTTGGAAATTGATTAGTTCCCTTAATGTTAGGAGCCCCTGATATAGCATTTCCTCGAATAAATAATATAAGTTTTTGATTATTACCCCCATCATTATCTTTACTTTTAATAAGTTCtATTGTAGAAaATGGAGCTGGGACAGGTTGAACAGTTTATCCACCCTTAtCTTCtAATATTGCTCATGCTGGGGCTTCTGTAGATTTAGCTATTTTCTCCCTTCATTTAGCTGGAATTTCaTCtATTTTAGGAGCTGTaAATTTTATTACAACAGTAATTAATATACGACCTAAAATAATAACTTTAGATCGAATTCCTTTATTTGTTTGATCTGTAATAATTACAGCTTTATTATTATTATTATCTTTACCAGTATTAGCTGGTGCTATTACTATACTTTTAACTGATCGAAATTTAAATACCTCTTTTTTTGATCCTGCAGGAGGGGGGGACCCTATTCTCTATCAACACTTATTT
>Panorpa275_Boreus_westwoodi
ACATTATATTTTAtTTTTGGAACTTGATCAGGAATAGTTGGAACTTCTTTAAGAATTTTaATCCGAACAGAGTTAAGACAACCaGGATCATTAATTGAAAGAgATCAAATTTTTAATGTAATTGTTACAGCTCATGCTTTTGTTATAATTTTTTTTATAGTTATACCTATTTTAATTGGAGGATTTGGAAATTGATTAGTTCCCTTAATgTTAGGAGCCCCTGAtATAGCATTTCCTCgAATAAATAAtATAAGTTTTTGATTATTACCCCCATCATTATCTTTACTTTTAATAAGTTCTATTGTAGAAAATGGAGCTGGGACAGGTTGAACAGTTTATCCaCCCTTATCTTCTAATATTGCTCATGCTGGGGCTTCTGTAGATTTAGCTATTTTCTCCCTTCATTTAGCTGGAATTTCATCTATTTTAGGAGCTGTAAATTTTATTACAACAGTAATTAATATACGACCTAAAATAATAACTTTAgATCGAATTCCTTTATTTGTTTGaTctgTAaTAATTACAGCTTTATTATTATtATTATCTTTACCaGTATTAgCTGGTGCTATTACtATACTTTTAactGAtCgAAAtttAAaTACCtCTTTtTtTGAtCCTGCaGGAGGAGGaGAcCCTATTCtCTATCAAcatTTATTT
>Panorpa276_Boreus_westwoodi
ACATTATATTTTATTTTTGGAACTTGATCAGGAATAGTTGGAACTTCTTTAAGAATTTTAATCCGAACAGAGTTAAGACAACCAGGATCATTAATTGAAAGAGATCAAATTTTTAATGTAATTGTTACAGCTCATGCTTTTGTTATAATTTTTTTTATAGTTATACCTATTTTAATTGGAGGATTTGGAAATTGATTAGTTCCCTTAATGTTAGGAGCCCCTGATATAGCATTTCCTCGAATAAATAATATAAGTTTTTGATTATTACCCCCATCATTATCTTTACTTTTAATAAGTTCTATTGTAGAAAATGGAGCTGGGACAGGTTGAACAGTTTATCCACCCTTATCTTCTAATATTGCTCATGCTGGGGCTTCTGTAGATTTAGCTATTTTCTCCCTTCATTTAGCTGGAATTTCATCTATTTTAGGAGCTGTAAATTTTATTACAACAGTAATTAATATACGACCTAAAATAATAACTTTAGATCGAATTCCTTTATTTGTTTGATCTGTAATAATTACAGCTTTATTATTATTATTATCTTTACCAGTATTAGCTGGTGCTATTACTATACTTTTAACTGATCGAAATTTAAATACCTCTTTTTTTGATCCTGCAGGAGGGGGGGACCCTATTCTCTATCAACACTtATTT
>Panorpa277_Boreus_westwoodi
ACATTATATTTTATTTTTGGAACTTGATCAGGAATAGTTGGAACTTCTTTAAGAATTTTAATcCGAACAGAaTTAAGACAACCaGGATCATTAATTGAaaGAgAtCAaATTTTTaATGTAATTGtTACAGCTCATGCTTTTGTTATAATTTTTTTTAtAgTTATACCTATTTTAATTGGAGGATTTGGAAATTGATTAGTTCCCTTAATGTTAGGAGCCCCTGATATAGCaTTTCCTCgAATAAATAATATAAGTTTTTGATTATTACCCCCATCATTATCTTTAcTTTTAATAAGTtCTATTGTAgAAAATGGAGCTGGGACAgGTTGAACAgTTTATCCcCCCTTATCTTCTAATATTGcTCATGCTGGGGCTTCTGTAGATTTAGCTATTTTCTCCCTTCATTTAGCTGGAATTTCATCTATTTTAGGaGCTGTAAATTTTATTACAACAGTAATTAATATACGACCTAAAATAATAACTTTAGATCGAATTCCTtTATTTGTTTGATCTGTAATAATTACAGCTTTATTATtATTaTTATCTTTACCaGtATTAgcTggTgCTAtTACTAtACtTTTAACTGATCGAAATTTAAATACCTCTTTTTTTGATCcTGCaGGAGGAGGGGACCCtAttCtCtATCAMcaYTTATTT
>Panorpa278_Boreus_westwoodi
ACATTATATTTTATTTTTGGAACTTGATCAGGAATAGTCGGAACCTCTTTAAgAATTTTAATTCGAACAGAATTAAGACAACCTGGATCATTAATTGAAAGAGATCAAATTTTTAATGTAATTGTAACAGCACATGCTTTTGTTATAATTTTTTTTATAGTTATACCAATTTTAATTGGAGGATTTGGAAATTGATTAGTTCCCTTAATATTAGGAGCCCCTGATATAGCATTTCCCCGAATAAATAATATAAGTTTTTGATTATTGCCTCCATCATTATCTTTACTTTTAATAAGTTCTATTGTAGAAAATGGAGCTGGAACAGGATGAACGGTTTACCCCCCTTTATCTTCTAGTATTGCTCATGCCGGAGCTTCTGTAGATTTAGCTATTTTTTCCCTTCATTTAGCTGGAATTTCATCTATTTTAGGGGCTGTAAATTTTATTACAACAGTTATTAATATACGACCTAAAATAATAACTTTAGATCGAATTCCTTTATTTGTTTGATCTGTAGTAATTACAGCTTTATTATTATTATTATCTTTACCTGTATTAGCAGGTGCTATTACTATACTTTTAACTGATCGAAATTTAAATACCTCTTTTTTTGACCCAGCAGGAGGAGGAGACCCTATTCTTTACCAACaTTTATTT
>Panorpa279_Boreus_westwoodi
ACATTATATTTTATTTTTGGAACTTGATCAGGAATAGTcGGAACCTCTTTAAGAATTTTAATTCGAACAGAATTAaGACAACCTGGATCATTAATTGAAAGAGATCAAATTTTTAATGTAATTGTAACAGCACATGCTTTTGTTATAATTTTTTTTATAGTTATACCAATTTTAATTGGAGGATTTGGAAATTGATTAGTTCCCTTAATATTAGGAGCCCCTGATATAGCATTTCCCCGAATAAATAATATAAGTTTTTGATTATTACCtCCATCATTATCTTTACTTTTAAtAAGTTCTATTGTAGAAAATGGAGCTGGAACAGGATGAACGGTTTACCCCCCTTTATCTTCTAGTATTGCTCATGCTGGAGCTTCTGTAGATTTAGCTATTTTTTCCCTTCATTTAGCTGGAATTTCATCTATTTTAGGGGCTGTAAATTTTATTACAACAGTTATTAATATACGACCTAAAATAATAACTTTAGATCGAATTCCTTTATTTGTTTGATCTGTAGTAATTACAGCTTTATTATTATTATTATCTTTACCTGTATTAGCAGGTGCTATTACTATACTTTTAACTGATCGAAATTTAAATACCTCTTTTTTTGACCCAGCAGGAGGAGGAGACCCTATTCTTTACCAACaTTTATTT
>Panorpa280_Boreus_westwoodi
ACATTATATTTTATTTTTGGAACtTGATCAGGAATAGTCGGAACTTCTTTAAGAATTTTAATTCGAACAGAATTAAGACAACCTGGGTCATTAATTGAAAGAgATCAAATTTTTAATGTAATTGTAACAGCACATGCTTTTGTTATAATTTTTTTTATAGTTATACCTATTTTAATTGGAGGATTTGGAAATTGATTAGTTCCTTTAATATTAGGAGCTCCTGATATAGCATTTCCTCGAATAAATAATATAAGTTTTTGACTATTACCTCCATCATTATCATTACTTTTAATAAGTTCTATTGTAGAAAAtGGGGCTGGAACTGGTTGGACAGTTTATCCCCCATTATCTTCTAGTATTGCTCATGCTGGTGCTTCTGTAGATTTAGCTATTTTTTCCCTTCATTTAGCTGGTATTTCATCTATTTTAGGAGCTGTAAATTTTATTACAACAGTAATTAATATACGACCAAAAATAATAACTTTAGATCGAATTCCCTTATTTGTTTGATCTGTAGTAaTTACaGCTTTATTATTATTATTATCTTTACCAGTATTAGCAGGTGCTATTACTATACTTTTAACTGATCGAAATTTAAACACCTCATTTTTTGACCCGGCAGGGGGTGGTGACCCAATTCTTTATCAACATTTATTT
>Panorpa281_Boreus_westwoodi
ACATTATATTTTATTTTTGGAACtTGATCAGGAATAGTCGGAACTTCTTTAAGAATTTTAATTCGAACAGAATTAAGACAACCTGGGTCATTAATTGAAAGAgATCAAATTTTTAATGTAATTGTAACAGCACATGCTTTTGTTATAATTTTTTTTATAGTTATACCTATTTTAATTGGAGGATTTGGAAATTGATTAGTTCCTTTAATATTAGGAGCTCCTGATATAGCATTTCCTCGAATAAATAATATAAGTTTTTGACTATtACCTCCATCATTATCATTACTTTTAATAAGTTCTATTGTAGAAAAtGGGGCTGGAACTGGTTGGACAGTTTATCCCCCATTATCTTCTAGTATTGCTCATGCTGGTGCTTCTGTAGATTTAGCTATTTTTTCCCTTCATTTAGCTGGTATTTCATCTATTTTAGGAGCTGTAAATTTTATTACAACAGTAATTAATATACGGCCAAAAATAATAACTTTAGATCGAATTCCCTTATTTGTTTGATCTGTAGTAaTTACaGCTTTATTATTATTATTATCTTTACCAGTATTAGCAGGTGCTATTACTATACTTTTAACTGATCgAAATTTAAACACCTCATTTTTTGACCCGGCAGGGGGTGGTGACCCAATTCTTTATCAACATTTATTT
>Panorpa282_Boreus_westwoodi
ACATTATATTTTATTTTTGGAACTTGATCAGGAATAGTTGGAACCTCTTTAAgAATTTTAATTCGAACAGAATTAAGAcAACCTGGATCATTAATTGAAAGAGATCAAATTTTTAATGTAATTGTAACAGCACATGCTTTTGTTATAATTTTTTTTATAGTTATACCAATTTTAATTGGAGGATTTGGAAATTGATTAGTTCCCTTAATATTAGGAGCCCCTGATATAgCATTTCCCCGAATAAATAATATAAGTTTTTGATTATTACCTCCATCATTAtCTTTACTTTTAAtAAGTTCTATTGTAGAAAATGGAGCTGGAACAGGATGAACGGTTTACCCCCCTTTATCTTCTAGTATTGCTCATGCCGGAgCTTCTGTAgaTTTAGCTAtTTTTTCCCTTCATTTAGCTGGAATTTCATCTATTTTAGGGGCTGTAAATTTTATTACAACAGTTATTAATATACgACCTAAaATAATaACTTTAGATCGAATTCCtTTAtTTGTTTGATCTGTAGTAATTACAGCTTTATTATTATTATTATCTTTACCTGTATTAGCAGGTGCTATTACTATACTTTTAACGGATCGAAATTTaAATACCTCTTtTTTtGACCGGGCAGGAggAGGAGACCGAATtcTTtANCAAcaTTTATTT
>Panorpa283_Boreus_westwoodi
ACATTATATTTTATTTTTGGAACTTGATCAGGAATAGTCGGAACCTCTTTAAGAATTTTAATTCGAACAGAATTAAGACAACCTGGATCATTAATTGAAAGAGATCAAATTTTTAATGTAATTGTAACAGCACATGCTTTTGTTATAATTTTTTTTATAGTTATACCAATTTTAATTGGAGGATTTGGAAATTGATTAGTTCCCTTAATATTAGGAGCCCCTGATATAGCATTTCCCCGAATAAATAATATAAGTTTTTGATTATTGCCTCCATCATTATCTTTACTTTTAATAAGTTCTATTGTAgAAAATGGAGCTGGAACAGGATGAACGGTTTACCCCCCTTTATCTTCTAGTATTGCTCATGCCGGAGCTTCTGTAGATTTAGCTATTTTTTCCCTTCATTTAGCTGGAATTTCATCTATTTTAGGGGCTGTAAATTTTATTACAACAGTTATTAATATACGACCTAAAATAATAACTTTAGATCGAATTCCTTTATTTGTTTGATCTGTAGTAaTTACAGCTTTATTATTATTATTATCTTTACCTGTATTAGCAGGTGCTATTACTATACTTTTAACTGATCGAAATTTAAATACCTCTTTTTTTGACCCAGCAGGAGGAGGAGACCCTATTCTTTACCAACATTTATTT
>Panorpa284_Boreus_westwoodi
ACATTATATTTTATTTTTGGAACTTGATCAGGAATAGTTGGAACCTCTTTAAGAATTTTAATTCGAACAGAATTAAGACAACCTGGATCATTAATTGAAAGAGATCAAATTTTTAATGTAATTGTAACAGCACATGCTTTTGTTATAATTTTTTTTATAGTTATACCAATTTTAATTGGAGGATTTGGAAATTGATTAGTTCCCTTAATATTAGGAGCCCCTGATATAGCATTTCCCCGAATAAATAATATAAGTTTTTGATTATTACCtCCATCATTATCTTTACTTTTAATAAGTTCTATTGTAgAAAACGGAGCTGGAACAGGATGAACGGTTTACCCCCCTTTATCTTCTAGTATTGCTCATGCCGGAGCTTCTGTAGATTTAGCTATTTTTTCCCTTCATTTAGCTGGAATTTCATCTATTTTAGGGGCTGTAAATTTTATTACAACAGTTATTAATATACGACCTAAAATAATAACTTTAGATCGAATTCCTTTATTTGTTTGATCTGTAGTAATTACAGCTTTATTATTATTATTATCTTTACCTGTATTAGCAGGTGCTATTACTATACTTTTAACtGATCGAAATTTAAATACCTCTTTTTTTGACCCAGCAGGAGGAGGAGACCCTATTCTTTACCAACaTTTATTT
>Panorpa285_Boreus_westwoodi
ACATTATATTTTATTTTCGGAACTTGATCAGGAATAGTTGGAACCTCTTTAAgAATTTTAATTCGAACAGAATTAAGACAACCTGGATCATTAATTGAAAGAGACCAAATTTTTAATGTAATTGTAACAGCACATGCTTTTGTTATAATTTTTTTTATAGTTATACCTATTTTAATTGGAGGATTTGGAAATTGATTGGTTCCCTTAATATTAGGAGCACCTGATATAGCATTTCCCCGAATAAATAATATAAGTTTTTGATTATTACCTCCATCATTATCTTTACTTTTAATAAGTTCTATTGTAGAAAATGGAGCTGGGACTGGATGAACAGTTTACCCCCCTTTATCTTCTAGTATTGCTCATGCTGGAGCTTCTGTAGATTTAGCTATTTTTTCCCTTCATTTAGCTGGAATTTCATCTATTTTAGGGGCTGTAAATTTTATTACAACAGTTATTAATATACgACCCAAAATAATAACTTTAGATCGAATTCCTTTATTTGTTTGATCTGTAGTAATTACAGCTTTATTATTATTACTATCTTTACCTGTATTAGCAGGGGCTATTACTATACTTTTAACTGATCGAAATTTAAATACTTCTTTTTTTGACCCAGCAGGAGGGGGAGACCCTATTCTTTATCAACATTTATTT
>Panorpa286_Boreus_westwoodi
ACATTATATTTTATTTTTGGAACTTGATCAGGAATAGTCGGAACTTCTTTAAGAATTTTAATTCGAACAGAATTAAGACAACCTGGGTCATTAATTGAAAGAGATCAAATTTTTAATGTAATTGTAACAGCACATGCTTTTGTTATAATTTTTTTTATAGTTATACCTATTTTAATTGGAGGATTTGGAAATTGATTAGTTCCTTTAATATTAGGAGCTCCTGATATAGCATTTCCTCGAATAAATAATATAAGTTTTTGACTATTACCTCCATCATTATCATTACTTTTAATAAGTTCTATTGTAgAAAATGGGGCTGGAACTGGTTGGACAGTTTATCCCCCATTATCTTCTAGTATTGCTCATGCTGGTGCTTCTGTAGATTTAGCTATTTTTTCCCTTCATTTAGCTGGTATTTCATCTATTTTAGGAGCTGTAAATTTTATTACAACAGTAATTAATATACGACCAAAAATAATAACTTTAGATCGAATTCCCTTATTTGTTTGATCTGTAGTAaTTACAGCTTTATTATTATTATTATCTTTACCAGTATTAGCAGGTGCTATTACTATACTTTTAACTGATCGAAATTTAAACACCTCATTTTTTGACCCGGCaGGGGGTGGTGACCCAATTCTTTATCAACATTTATTT
>Panorpa287_Boreus_westwoodi
ACATTATATTTTATTTTTGGAACTTGATCAGGAATAGTTGGAACCTCTTTAAGAATTTTAATTCGAACAGAATTAAGACAACCTGGGTCATTAATTGAAAGAGATCAAATTTTTAATGTAATTGTAACAGCACATGCTTTTGTTATAATTTTTTTTATAGTTATACCAATTTTAATTGGAGGATTTGGAAATTGATTAGTTCCCTTAATATTAGGAGCTCCTGATATAGCATTTCCCCGAATAAATAATATAAGTTTTTGATTATTACCaCCATCATTATCTTTACTTTTAATAAGTTCTATTGTAgAAAATGGAGCTGGAACAGGATGAACGGTTTACCCCCCTTTATCTTCTAGTATTGCTCATGCCGGAGCTTCTGTAGATTTAGCTATTTTTTCCCTTCATTTAGCTGGAATTTCATCTATTTTAGGAGCTGTAAATTTTATTACAACAGTTATTAATATACGACCTAAAATAATAACTTTAGATCGAATTCCTTTATTTGTTTGATCTGTAGTAATTACAGCTTTATTATTATTATTATCTTTACCTGTATTAGCAGGTGCTATTACTATACTTTTAACTGATCgAAATTTAAATACCTCTTTTTTTGATCCAGCAGGAGGAGGAGACCCAATTCTTTACCAACATTTATTT
>Panorpa288_Boreus_westwoodi
ACATTaTATTTTATTTTTGGAACTTGATCAGGAATAGTTGGAACCTCTTTAAGAATTTTAATTCGAACAGAATTAAGACAACCTGGATCATTAATTGAAAGAGATCAAATTTTTAATGTAATTGTAACAGCACATGCTTTTGTTATAATTTTTTTTATAGTTATACCAATTTTAATTGGAGGATTTGGAAATTGATTAGTTCCCTTAATATTAGGAGCTCCTGATATAGCATTTCCCCGAATAAATAATATAAGTTTTTGATTATTACCCCCATCATTATCTTTACTTTTAATAAGTTCTATTGTAGAAAATGGAGCTGGAACAGGATGAACGGTTTACCCCCCTTTATCTTCTAGTATTGCTCATGCCGGAGCTTCTGTAGATTTAGCTATTTTTTCCCTTCATTTAgCTGGAATTTCATCTATTTTAGGAGCTGTAAATTTTATTACAACAGTTATTAATATACGACCTAAAATAATAACTTTAGATCGAATTCCTTTATTTGTTTGATCTGTAGTAATTACAGCTTTATTATTATTATTATCTTTACCTGTATTAGCAGGTGCTATTACTATACTTTTAACTGATCgAAATTTAAATACCTCTTTTTTTGACCCAGCAGGAGGAGGAGACCCAATTCTTTACCAACATTTATTT
>Panorpa289_Boreus_westwoodi
ACATTATATTTTATTTTTGGAACTTGATCAGGAATAGTTGGAACCTCTTTAAgAATTTTAATTCGAACAGAATTAAGACAACCTGGGTCATTAATTGAAAGAGATCAAATTTTTAATGTAATTGTAACAGCACATGCTTTTGTTATAATTTTTTTTATAGTTATACCAATTTTAATTGGAGGATTTGGAAATTGATTAGTTCCCTTAATATTAGGAGCTCCTGATATAGCATTTCCCCGAATAAATAATATAAGTTTTTGATTATTACCaCCATCATTATCTTTACTTTTAATAAGTTCTATTGTAGAAAATGGAGCTGGAACAGGATGAACGGTTTACCCCCCTTTATCTTCTAGTATTGCTCATGCCGGAGCTTCTGTAGATTTAGCTATTTTTTCCCTTCATTTAGCTGGAATTTCATCTATTTTAGGAGCTGTAAATTTTATTACAACAGTTATTAATATACGACCTAAAATAATAACTTTAGATCGAATTCCTTTATTTGTTTGATCTGTAGTAATTACAGCTTTATTATTATTATTATCTTTACCTGTATTAGCAGGTGCTATTACTATACTTTTAACTGATCGAAATTTAAATACCTCTTTTTTTGATCCAGCAGGAGGRGGAGACCCAATTCTTTACCAACaTTTATTT
>Panorpa290_Boreus_westwoodi
ACATTATATTTTATTTTCGGAACTTGATCAGGaATAGTCGGAACCTCTTTAAGAATTTTAATTCGAACAGAATTAAGACAACCTGGATCATTAATTGAAAGAGATCAAATTTTTAATGTAATTGTAACAGCACATGCTTTTGTTATAATTTTTTTTATAGTTATACCTATTTTAATTGGAGGATTTGGAAATTGATTGGTTCCATTAATATTAGGAGCACCTGATATGGCATTTCCCCGAATAAATAATATAAGTTTTTGATTATTACCTCCGTCATTATCTTTACTTTTAATAAGTTCTATTGTAGAAAATGGAGCTGGAACAGGATGAACAGTTTACCCCCCTTTGTCTTCTAGTATTGCTCATGCTGGAGCTTCTGTAGATTTAGCTATTTTTTCCCTTCATTTAGCTGGAATTTCATCTATTTTAGGAGCTGTAAATTTTATTACAACAGTTATTAATATACGACCCAAAATAATAACTTTAGACCGAATTCCTTTATTTGTTTGATCTGTAGTAATTACAGCTTTATTATTATTGCTATCTTTGCCTGTATTAGCAGGTGCTATTACTATACTTTTAACTGATCGAAATTTAAATACTTCTTTTTTTGACCCCTCAGGAGGAGGAGACCCTATTCTTTACCAACATTTATTT
>Panorpa291_Boreus_westwoodi
ACATTATATTTTATTTTCGGAACTTGATCAGGAATAGTCGGAACCTCTTTAAGAATTTTAATTCGAACAGAATTAAgACAACCTGGGTCATTAATTGAAAGAGATCAAATTTTTAATGTAATTGTAACAGCACATGCTTTTGTTATAATTTTTTTTATAGTTATACCTATTTTAATTGGAGGATTTGGAAATTGATTGGTTCCATTAATATTAGGAGCACCTGATATGGCATTTCCCCGAATAAATAATATAAGTTTTTGATTATTACCCCCGTCATTATCTTTACTTTTAATAAGTTCTATTGTAGAAAATGGAGCTGGAACAGGATGAACAGTTTACCCCCCTTTGTCTTCTAGTATTGCTCATGCTGGAGCTTCTGTAGATTTAGCTATTTTTTCCCTTCATTTAGCTGGAATTTCATCTATTTTAGGAGCTGTAAATTTTATTACAACAGTTATTAATATACGACCCAAAATAATAACTTTAGACCGAATTCCTTTATTTGTTTGATCTGTAGTAATTACAGCTTTATTATTATTGCTATCTTTGCCTGTATTAGCAGGTGCTATTACTATACTTTTAACTGATCGAAATTTAAATACTTCTTTTTTTGACCCCGCAGGAGGAGGAGACCCTATTCTTTACCAACATTTATTT
>Panorpa292_Boreus_westwoodi
ACATTATATTTTATTTTTGGAACTTGATCAGGAATAGTTGGAACTTCTTTAAGAATTTTAATCCGAACAGAATTAAGACAACCAGGATCATTAATTGAAAGAGATCAAATTTTTAATGTAATTGTTACaGCTCATGCTTTTGTTATAATTTTTTTTATAGTTATACCTATTTTAATTGGAGGATTTGGAAATTGATtAgTTCCCTTAATGTTAGGAGCCCCTGATATAGCATTTCCTCGAATAAATAATATAAGTTTTTGATTATTACCCCCATCATTATCTTTACTTTTAATAAgTTCTATTGTAgAAAATGGAGCTGGGACAGGTTGAACAGTTTATCCCCCCTTATCTTCTAGTATTGCTCACGCTGGGGCTTCTGTAgATTTAGCTATTTTCTCCCTTCATTTAGCTGGAATTTCATCTATTTTAGGAGCTGTAAATTTTATTACAACAGTAATTAATATACGACCTAAAATAATAACTTTAGATCGAATTCCTTTATTTGTTTGATCTGTAGTAATTACAGCTTTATTATTATTATTATCTTTACCAGTATTAGCTGGTGCTATTACTATACTTTTAACTGATCGAAATTTAAATACCTCTTTTTTTGATCCTGCAGGAGGAGGAGACCCTATTCTCTATCAACACTTATTT
>Panorpa293_Boreus_westwoodi
ACATTATATTTTATTTTTGGGACTTGATCAGGTATAGTCGGAACCTCTCTAAGAATTTTAATTCGAACAGAATTAAGACAACCTGGATCATTAATTGAAAGAGATCAAATTTTTAATGTAATTGTAACAGCACATGCTTTTGTTATAATTTTTTTTATAGTTATACCTATTTTAATTGGAGGATTTGGAAATTGATTAGTCCCCTTAATATTAGGGGCCCCTGATATAGCATTTCCCCGAATAAATAATATAAGTTTTTGATTATTACCCCCATCATTATCTTTACTTTTAATAAGTTCTATTGTAGAAAATGGAGCTGGGACAGGATGAACAGTTTACCCCCCTTTATCTTCTAGTATTGCTCATGCCGGAGCTTCTGTAGATTTAGCTATTTTTTCCCTTCATTTAGCAGGAATTTCATCTATTTTAGGGGCTGTAAATTTTATTACAACAGTTATTAATATACGACCCAAAATAATAACTTTAGACCGAATTCCTTTATTTGTTTGATCTGTAGTAATTACAGCTTTATTATTATTACTATCTTTACCTGTATTAGCAGGTGCTATTACTATACTTTTAACTGATCGAAATTTAAATACCTCTTTTTTTGATCCAGCAGGAGGGGGAGACCCTATTCTTTACCAACaTTTATTT
>Panorpa294_Boreus_hyemalis
ACATTATATTTTATTTTTGGAACTTGATCAGGAATAGTTGGAACTTCTTTAAgAATTTTAATTCGAACAGAATTAAGACAACCTGGATCATTAATTGAAAGAGATCAAATTTTTAATGTAATTGTAACAGCACATGCTTTTGTTATAATTTTTTTTATAGTTATACCTATTTTAATTGGTGGATTTGGAAATTGATTAGTTCCTTTAATATTAGGAGCTCCTGACATAGCATTTCCTCGAATAAACAATATAAGTTTTTGACTATTACCCCCATCATTATCATTACTTTTAATAAGTTCTATTGTAGAAAATGGAGCTGGAACTGGTTGAACAGTTTACCCCCCATTATCGTCTAGTATTGCTCATGCTGGTGCTTCTGTAGATTTAGCTATTTTTTCCCTTCATTTAGCTGGTATTTCATCTATTTTAGGAGCTGTAAATTTTATTACAACAgTAATTAATATACgACCAAAAATAATAACTTTAGATCGAATTCCCTTATTTGTTTGATCTGTAGTAATTACAGCTTTATTATTATTATTATCTTTACCAGTATTAGCTGGtGCTATTACCATACTTTTAACTGATCGAAATTTAAATACCTCAtTTTTTGATCCAGCaGGAGGGGGTGACCCAATTCTTTATCAACATTTATTT
>Panorpa295_Boreus_hyemalis
ACATTATATTTTATTTTTGGAACTTGATCAGGAATAGTTGGAACTTCTTTAAgAATTTTAATTCGAACAGAATTAAGACAACCTGGATCATTAATTGAAAGAGATCAAATTTTTAATGTAATTGTAACAGCACATGCTTTTGTTATAATTTTTTTTATAGTTATACCTATTTTAATTGGTGGATTTGGAAATTGATTAGTTCCTTTAATATTAGGAGCTCCTGACATAGCATTTCCTCGAATAAACAATATAAGTTTTTGACTATTACCCCCATCATTATCATTACTTTTAATAAGTTCTATTGTAgAAAAtGGAGCTGGAACtGGTTGAACAGTTTACCCCCCATTATCTTCTAGTATTGCTCATGCTGGTGCTTCTGTAGATTTAGCTATTTTTTCCCTTCATTTAGCTGGTATTTCATCTATTTTAGGAGCTGTAAATTTTATTACAACAGTAATTAATATACgACCAAAAATAATAACTTTAGATCGAATTCCCTTATTTGTTTGATCTGTAGTAATTACAGCTTTATTATTATTATTATCTTTACCAGTATTAGCTGGtGCTATTACCATACTTTTAACTGATCGAAATTTAAaTACCTCATTTTTTGATCCAGCAGGAGGGGGTGACCCAATTCTTTATCAACaTTTATTT
>Panorpa296_Boreus_westwoodi
ACATTaTAtttTATTTTcGGgAcTTGATCAGGTTTaGTCgGAACCTCTCTAAGAATTTTaATTCGAACAGAATTAAGACAACCTGGATCATTAATTGAAAGAGATCaAATTTTTAATGTAATTGTAACAGCACATGCTTTTGTTATAATTTTTTTTATAGTTATACCTATTTTAATTGGAGGATTTGGAAATTGATTAGTCCCCtTAATATTAGGGGCCCCTGATATAGCATTTCCCCGAATAAAtAATATAAGTTTTTGATTATTACCCCCATCATTATCTTTACTTTTAATAAGTTCTATTGTAGAAAATGGAGCTGGGACAGGATGAACAGTTTACCCTCCTTTATCTTCTAGTATTGCTCATGCCGGAGCTTCTGtAGATTTAGCTATTTTTTCCCTTCATTTAGCAGGAATTTCATCTAtTTTAGGAGCtGTAAATTTTATTACAAcaGTTATTAATATACGACCCAaAATAATAACTTTAGACCGAATTCCTTTATTTGTTTGATCTGTAGTAATTACAGCTTTATTATTATTACTATCTTTACCTGTATTAGCAGGTGCTATTACTAtACTTTTAACTGATCGAAATTTAAATACCTCtTTTTTTGATCCAGCAGGAGGGGGAGACCCTATTCTTTACCAACATTTATtT
>Panorpa297_Boreus_westwoodi
ACatTATAtttTATTtttGGGActTGATCAGGTATAGTCGGAACCtCTCTAAGAATTTTAATTCGAACAGAATTAAGACAACCTGGAtCATTAATTGAAAGAgATCAaatTTTTAATGTAATTGtAACAgCACATGCTTTTGTTATAATTTTTTTTAtAGTTATACCTATTTTAATTGGAGGATTTGGAAATTGATTAGTCCCCTTAATATTAgGGGCCCCTGAtATAgCAtTTCCCCGAATAAATAAtATAAGTTTTTGATTATTACCCCCATCATTAtCTTTACTTTTAaTAAgTTCTATTGTAGAAAATGGGGCTGGGACAGGATGAACAGTTTACCCtCCTTTATCTTCTAGTATTGCtCAtGCCGGAGCTTCTGTAGATTTAgCTATTTTTTCcCTTCAtTTAGCAGGAATTTCATCTATTTTAGGGGCTGTAAATTTTATTACAACAGTTATTAATATACGACCCAAAATAATAACTTTAGACCGAATTCCTTTAtTTGTTtGATCTGtAGTAATTACAGCTTTATTATTATTACTATCTTTACCTGTATTAGCAGGTGCTATTACTATACTTTTAACTGATCGAAATTTAAATACCTCTTTTTTCGATCCAGCAGGAGGGGGAGACCCTATTCTTTACCAACATTTATTT
>Panorpa298_Boreus_westwoodi
ACATtaTATtTTATTCTCGGAACtTGATCAGGAATAGTtGGAACTTCTTTAAgaATTTTAATCCGAACAGAATTAAGACAACCAGGATCATTAATTGAAAGAGATCAAATTTTTAATGTAATTGTTACAGCTCATGCTTTTGTTATAATTTTTTTTATAGTTATACCTATTTTAATTGGAGGATTTGGAAATTGACTAGTTCCATTAATATTAGGAGCCCCTGATATAGCATTTCCTCGAATAAATAATATAAGTTTTTGATTATTACCCCCATCATTATCTTTACTTTTAATAAGTTCTATTGTAGAAAATGGAGCTGGGACAGGTTGAACAGTTTACCCCCCCTTATCTTCTAGTATTGCTCATGCTGGAGCTTCTGTAGATTTAGCTATTTTCTCCCTTCATTTAGCTGGAATTTCATCTATTTTAGGGGCTGTAAATTTTATTACAACAGTTATTAATATACGACCTAaAATAATAACTTTAGATCGAATTCCTTTATTTGTTTGATCTGTAGTAATTACAGCTTTATTATTATTACTATCTTTACCAGTATTAGCTGGTGCTATTACTATACTTTTAACTGATCGAAATTTAAATACCTCTTTTTTTGATCCTGCAGGAGGAGGAGACCCTATTCTCTATCAACAtTtATtT
>Panorpa299_Boreus_westwoodi
ACATTaTAtTTTAtTTTTGGaAcTTGATCAGGAATAGTTGGAACTTCTTTAAgAATTTTaaTCCGAACAGAATTAAGACAACCAGGATCATTAATTGAAAGAGATCAAATTTTTAATGTAATTGTTACAGCTCATGCTTTTGTTATAATTTTTTTTATAGTTATACCTATTTTAATTGGAGGATTTGGAAATTGACTAGTTCCaTTAATGTTAGGAGCCCCTGATATAGCATTTCCTCGAATAAATAATATAAGTTTTTGATTATTACCCCCATCATTATCTTTACTTTTAATAAGTTCTATTGTAGAAAATGGAGCTGGGACAGGTTGAACAGTTTACCCCCCCTTATCTTCTAGTATTGCTCATGCTGGGGCTTCTGTAGATTTAGCTATTTTCTCCCTTCATTTAGCTGGAATTTCATCTATTTTAGGGGCTGTAAATTTTATTACAACAGTTATTAATATACGACCTAAAATAATAACTTTAGATCGAATTCCTTTATTTGTTTGATCTGTAGTAATTACAGCTTTATTATTATTATTATCTTTACCAGTATTAGCTGGTGCTATTACTATACTTTTAACTGATCGAAATTTAAATACCTCTTTTTTTGATCCTGCAGGAGGAGGAGACCCTATTCTCTATCAACATTTATTT
>Panorpa300_Boreus_westwoodi
AcATTATAtTTtAtTATAGGAACtTGATCAGGAATAGTTGGAACTTCTTTaAgaATTTTAATCCGAACAGAATTAAGACAACCAGGATCATTAATTGAAAGAGATCAAATTTTTAATGTAATTGTTACAGCTCATGCTTTTGTTATAATTTTTTTTATAGTTATACCTATTTTAATTGGAGGATTTGGAAATTGACTAGTTCCATTAATGTTAGGAGCCCCTGATATAGCATTTCCTCGAATAAATAATATAAGTTTTTGATTATTACCCCCATCATTATCTTTACTTTTAATAAGTTCTATTGTAGAAAATGGAGCTGGGACAGGTTGAACAGTCTACCCCCCCTTATCTTCTAgTAtTGCTCAtGCTGGAGCTTCTGTAGATTTAGCTATTTTCTCCCTTCATTTAgCTGGAATTTCATCTATTTTAGGGGCtGTAAATTTTATTACAACAGTTATTAATATACGACCTAaAATAATAACTTTAGATCGAATTCCTTTATTTGTTTGATCTGTAGTAATTACAGCTTTATTATTATTACTATCTTTACCAGTATTAgcTggTgcTATTACTATACTTTTAACTGATCGAAAtTtaAatACCTCTTTTTTTGATCCTGCAGGAGGAGGAGACcCAAttCtCtAtCAaCATTTATTT
>Panorpa301_Boreus_westwoodi
aCattaTATTTTaTTtTtGGaaCTTGaTCAGGaATAGTCGGaACTTCtTTAAgAATTTTAATTCGAACAGAATTAAGACaACCTGGGTCATTAATTGAaAgAGATCaaATTTTTAATGTAATTGTAACAGCACATGCTTTTGTTATAATTTTTTTTATAGTTATACCTATTTTAATTGGAgGATTTGGAAATTGATTAGTTCCTTTAaTATTAGGAGCTCCTGATATAGCATTTCCTCGAATAAATAATATAAGTTTtTGACTATTACCTCCATCATTATCATTACTTTTAATAAGTTCTATTGTAgAAAATGGGGCtGGAACTGGTTGGACAGTTTATCCCCCATTATCTTCTAGTATTGCTCATGCTGGTGCTTCTGTAgATTTAGCTAtTTTTTCCCTTCATTTAGCTGGTAtTTCAtCtATTTTAgGAGCTGTAAATTTTATTACAACAGTAATTAATATACGACCAAAAATAATAaCTTTAGATCGAATTCCCtTATTTGTTTGATCTGTAGTAAtTACAGCTTTATTATTATTATTATCTttACCAGTATTAGCAGGTGCTATTACTATACTTTTAACTGATCGAAATTTAAACACCTCATTTTTTGACCCGGCAGGGGGTGGTGACCCAATTCTTTATCAACATTTATTT
>Panorpa302_boreus_westwoodi
ACATTATATTTTaTTTTTGGAACTTGATCAGGAATAGTTGGAACTTCTTTAAgAATTTTAATCCGAACAGAATTAAgACAACCAGGATCATTAATTGAAAGAGATCAAATTTTTAATGTAATTGTTACAGCTCATGCTTTTGTTATAATTTTTTTTATAGTTATACCTATTTTAATTGGAGGATTTGGAAATTGACTAGTTCCaTTAATGTTAGGAGCCCCTGATATAGCATTTCCTCGAATAAATAATATAAGTTTTTGATTATTACCCCCATCATTATCTTTACTTTTAATAAGTTCTATTGTAGAAAATGGAGCTGGGACAGGTTGAACAGTTTACCCCCCCTTATCTTCTAGTATTGCTCATGCTGGAGCTTCTGTAGATTTAGCTATTTTCTCCCTTCATTTAGCTGGAATTTCATCTATTTTAGGGGCTGTAAATTTTATTACAACAGTTATTAATATACGACCTAAAATAATAACTTTAGATCGAATTCCTTTATTTGTTTGATCTGTAGTAATTACAGCTTTATTATTATTACTATCTTTACCAGTATTAGCTGGTGCTATTACTATACTTTTAACTGATCGAAATTTAAATACCTCTTTTTTTGATCCTGCAGGAGGAGGGGACCCTATTCTCTATCAACATTTATTT
>Panorpa303_Boreus_westwoodi
ACATTATATTTTATTTTTGGAACTTGATCAGGAATAGTTGGAACTTCTTTAAGAATTTTaaTCCGAACAGAATTAAGACAACCAGGATCATTAATTGAAAGAGATCAAATTTTTAATGTAATTGTTACAGCTCATGCTTTTGTTATAATTTTTTTTATAGTTATACCTATTTTAATTGGAGGATTTGGAAATTGATTAGTTCCCTTAATGTTAGGAGCaCCTGATATAGCATTTCCCCGAATAAATAATATAAGTTTTTGATTATTACCTCCATCATTATCTTTACTTTTAATAAGTTCTATTGTAGAAAATGGGGCTGGGACAGGTTGAACAGTTTAtCCCCCCTTATCTTCTAGCATTGCTCATGCTGGAGCTTCTGTAGATTTAGCTATTTTCTCCCTTCATTTAGCTGGAATTTCATCTATTTTAGGAGCTGTAAATTTTATTACAACAGTTATTAATATACGACCTAAAATAATAACTTTAGATCGAATTCCTTTATTTGTTTGATCTGTAATAATTACAGCTTTATTATTATTATTATCTTTACCAGTATTAGCTGGTGCTATTACTATACTTTTAACTGATCGAAATTTAAATACCTCTTTTTTTGATCCTGCAGGAGGAGGAGACCCTATTCTCTATCAACACTTATTT
>Panorpa304_Boreus_westwoodi
ACaTTATATTTTATTTTTGGAACTTGATCAGGAATAGTTGGAACTTCTTTAAGaATTTTAATCCgAaCAGAATTAAGACAACCAGGATCATTAATTGAAAGAGATCAAATTTTTAATGTAATTGTTACAGCTCATGCTTTTGTTATAATTTTTTTTATAGTTATACCTATTTTAATTGGAGGATTTGGAAATTGATTAGTTCCCTTAATGTTAGGAGCaCCTGATATAGCATTTCCCCGAATAAATAATATAAGTTTTTGATTATTACCTCCATCATTATCTTTACTTTTAATAAGTTCTATTGTAGAAAATGGGGCTGGGACAGGTTGAACAGTTTATCCCCCCTTATCTTCTAGCATTGCTCATGCTGGAGCTTCTGTAGATTTAGCTATTTTCTCCCTTCATTTAGCTGGAATTTCATCTATTTTAGGAGCTGTAAATTTTATTACAACAGTTATTAATATACGACCTAAAATAATAACTTTAGATCGAATTCCTTTATTTGTTTGATCTGTAGTAATTACAGCTTTATTATTATTATTATCTTTACCAGTATTAGCTGGTGCTATTACTATACTTTTAACTGATCGAAATTTAAATACCTCTTTTTTTGATCCTGCAGGAGGAGGAGACCCTATTCTCTATCAACACTTATTT
>Panorpa305_Boreus_westwoodi
ACATTATATTTTATTTTTGGAACTTGATCAGGAATAGTTGGAACTTCTTTAAgAATTTTAATCCGAACAGAATTAAGACAACCAGGAtcATTAATTGAAAGAGATCAAATTTTTAATGTAATTGTTACAGCTCATGCTTTTGTTATAATTTTTTTTATAGTTATACCTATTTTAATTGGAGGATTTGGAAATTGATTAGTTCCCTTAaTGTTAGGAGCaCCTGATATAGCATTTCCCCGAATAAATAATATAAGTTTTTGATTATTACCTCCATCATTATCTTTACTTTTAATAAGTTCTATTGTAGAAAATGGGGCTGGGACAGGTTGAACAGTTTATCCCCCCTTATCTTCtAGCATTGCTCATGCTGGAGCTTCTGTAGATTTAGCTATTTTCTCCCTTCATTTAGCTGGAATTTCATCTATTTTAgGAGCTGTAAATTTTATTACAACAGTTATTAATATACGACCTAaAATAATAACTTTAGATCGAATTCCTTTATTTGTTTGAtCTGTAGTAATCACAGCTTTATTAtTATTATtATCTTTACCAGTATTAGCTGGTGCTATTACTATACtTTTAACTGATCgAAATTTAAATaCCTCTTTTTTTGATCCTGCaGGAGGAGGAGACCCTATTCTCTATCAACACTTATTT
>Panorpa306_Boreus_westwoodi
ACATTATATTTTATTTTTGGAACTTGATCAGGaATAGTTGGaACTTCTTTAAGAATTTTAATCCGAACAGAATTAAGACAACCAGGATCATTAATTGAAAGAGATCAaATTTTTAATGTAATTGTTACAGCTCATGCTTTTGTTATAATTTTTTTTATAGTTATACCTATTTTAATTGGAGGATTTGGAAATTGATTAGTTCCtTTAATGTTAGGAGCCCCTGATATAGCATTTCCTCGAATAAATAATATAAGTTTTTGATTATTACCCCCATCATTATCTTTACTTTTAATAAGTTCTATTGTAgAAAATGGAGCTGGGACaGGTTGAACAGTTTATCCCCCCTTATCTTCtAGTATTGCTCACGCTGGGGCTTCTGTAGATTTAGCTATTTTCTCCCTTCAtTTAGCTGGAATTTCATCtATTTTAGGGGCTGtAAATTTTATTACAACAGTAATTAATATACgACCtAAAATAAtAACTTTAgATCGAATTCCTTTATTTGTTTGATCtGTAGTAATTACAGCTTTATTATTATTATTATCTTTACCAGTATTAgCTGGTGCTATTACTAtACTTTTAACtGATCgAAATTTAAATACCTCTTTTTTTGAtCCtGCAGGAGGAGGAgAcCCtATTCtCtAtCAAcAcTTATTT
>Panorpa307_Boreus_westwoodi
ACATTATaTTTTATTTTTGGAACTTGATCAGGAATAGTTGGAAcTTCTTTAaGAATTTTAATTCGAACAGAATTAAGACaACCAGGATCATTAATTGAAAGAGATCAAATTTTTAATGTAATTGTTACAGCTCATGCTTTTGTTATAATTTTTTTTATAGTTATACCTATTTTAATTGGAGGATTTGGAAATTGATTAGTTCCCTTAATGTTAGGAGCCCCTGATATAGCATTTCCTCGAATAAATAATATAAGTTTTTGATTATTACCCCCATCATTATCTTTACTTTTAATAAGTTCTATTGTAgAAAATGGAGCTGGGACAGGTTGAACAGTTTACCCCCCCTTATCTTCTAGTATTGCTCATGCTGGAGCcTCTGTAGATTTAGCTATTTTCTCCCTTCATTTAGCTGGAATTTCATCTATTTTAGGGGCtGTAAATTTTATTACAACAGTTATTAATATACGACCTAaAATAATAACTTTAGATCGAATTCCTTTATTTGTTTGATCTGTAGTAATTACAGCTTTATTATTATTATTATCTTTACCAGTATTAGCtGGTGCTATtACtATACTTTTAACTGATCGAAATTTAAATACCTCtTTTTTTGATCCTGCaGGaggaGGAGATCCTATTCTCTATCAACATTTATTT
>Panorpa308_Boreus_westwoodi
ACATTaTTTTTTATTTTTGGAACTTGATCAGGaATAGTtGGAACTTCTTTAAgAATTTTAATCCGAACAGAATTAAGACAACCAGGATCATTAATTGAAAGAGATCAAATTTTTAATGTAATTGTTACAGCTCATGCTTTTGTTATAATTTTTTTTATAGTTATACCTATTTTAATTGGAGGATTTGGAAATTGATTAGTTCCCTTAATGTTAgGAGCCCCTGATATAGCATTTCCTCGAATAAATAATATAAgTTTTTGATTATTACCCCCATCATTATCTTTACTTTTAATAAGTTCTATTGTAGAAAATGGAGCTGGGACAGGTTGAACAGTTTATCCCCCCTTATCTTCTAgTATTGCTCATGCTGGAGCTTCTGTAGATTTAgCTATTTTCTCCCTTCATTTAGCTGGAATTTCATCTATTTTAgGGGCTGTAAATTTTATTACAACAGTAATTAATATACGACCTAAAATAATAACTTTAgATCGAATTCCTTTATTTGTTTGATCTGtAgTAATTACAGCTTTATTATTATTATTATCTTTACCAGTATTAgCTGGTGCTATTACTATACTTTTAACTGAtCGAAATTTAAATACCTCTTTTTTTGATCCTGCAgGAGGAGGAGACCCTATTCTCTATCAACACTTATTT
>Panorpa309_Boreus_westwoodi
aCCTTATATTTTAtTTCCGGAACtTGATCagGAATAGTTGGAACTTCTTTAAgAATTTTAATCCGAACAGAATTAAGACAACCAGGATCATTAATTGAAAGAGATCAAATTTTTAATGTAATTGTTACAGCTCATGCTTTTGTTATAATTTTTTTTATAGTTATACCTATTTTAATTGGAGGATTTGGAAATTGATTAGTTCCCTTAATGTTAGGAGCCCCTGATATAGCATTTCCTCGAATAAATAATATAAGTTTTTGATTATTACCCCCATCATTATCTTTACTTTTAATAAGTTCTATTGTAGAAAATGGAGCTGGGACAGGTTGAACAGTTTATCCCCCCTTATCTTCTAGTATTGCTCACGCTGGAGCTTCTGTAGATTTAGCTATTTTCTCCCTTCATTTAgCTGGAATTTCATCTATTTTAGGGGCTGTAAATTTTATTACAACAGTAATTAATATACGACCTAAAATAATAACTTTAGATCGAATTCCTTTATTTGTTTGATCTGTAGTAATTACAGCTTTATTATTATTATTATCTTTACCaGTATTAGCTGGTGCTATTACTATACTTTTAACtGATCGAAATTTAAATACCTCTTTTTTTGATCCTGCAGGAgGAGGAGACCCTATTCTCTATCAACACTTATTT
>Panorpa310_Boreus_westwoodi
ACATTATATTTTATTTTTGGAATTTGATCTGGAATAGTTGGAACTTCTTTAAGAATTTTAATCCGAACAGAATTAAGACAACCAGGATCATTAATTGAAAGAGATCAAATTTTTAATGTAATTGTTACAGCTCATGCTTTTGTTATAATTTTTTTTATAGTTATACCTATTTTAATTGGAGGATTTGGAAATTGATTAGTTCCCTTAATGTTAGGAGCCCCTGATATAGCATTTCCTCGAATAAATAATATAAGTTTTTGATTATTACCCCCATCATTATCTTTACTTTTAATAAGTTCTATTGTAgAAAATGGAGCTGGGACAGGTTGAACAGTTTATCCCCCCTTATCTTCTAGTATTGCTCACGCTGGGGCTTCTGTAGATTTAGCTATTTTCTCCCTTCATTTAGCTGGAATTTCATCTATTTTAGGGGCTGTAAATTTTATTACAACAgTAATTAATATACGACCTAAAATAATAACTTTAGATCgAATTCCTTTATTTGTTTGATCTGTAGTAATTACaGCTTTATTATTATTATTATCTTTACCaGTATTAgCTGGTGCTATTACTATACTTTTAACTGATCGAAATTTAAATACCTCTTTTTTTGATCCTGCaGgAGGAGGAGACCCtATTCTCTATCAacaCTTATTT
>Panorpa311_Boreus_westwoodi
ACATTATATTTTATTTTTGGAACTTGATCAGGAaTAGTTGGAACTTCTTTAAGAATTTTAATCCGAACAGAATTAAGACAACCAGGATCATTAATTGAAAGAGATCAAATTTTTAATGTAATTGTTACAGCTCATGCTTTTGTTATAATTTTTTTTATAGTTATACCTATTTTAATTGGAGGATTTGGAAATTGATTAGTTCCCTTAATGTTAGGAGCCCCTGATATAGCATTTCCTCGAATAAATAATATAAGTTTTTGATTATTACCCCCATCATTATCTTTACTTTTAATAAGTTCTATTGTAGAAAATGGAGCTGGGACAGGTTGAACAGTTTATCCCCCCTTATCTTCTAGTATTGCTCATGCTGGAGCTTCTGTAGATTTAGCTATTTTCTCCCTTCATTTAGCTGGAATTTCATCTATTTTAGGGGCTGTAAATTTTATTACAACAGTAATTAATATACGACCTAAAATAATAACTTTAGATCGAATTCCTTTATTTGTTTGATCTGTAGTAATTACAGCTTTATTATTATTATTATCTTTACCAGTATTAGCTGGTGCTATTACTATACTTTTAACTGATCGAAATTTAAATACCTCTTTTTTTGATCCTGCAGGAGGAGGAGACCCTATTCTCTATCAACACTTATTT
>Panorpa312_Boreus_westwoodi
ACATTATATTTTATTTTCGGAACCTGATCAGGAATAGTTGGAACTTCTCTAAgAATTTTAATCCGAACAGAATTAAGACAACCAGGATCATTAATTGAAAGAGATCAAATTTTTAATGTAATTGTTACAGCTCATGCTTTTGTTATAATTTTTTTTATAGTTATACCtATTTTAATTGGAGGATTTGGAAATTGATTAGTTCCCTTAATGTTAGGAGCCCCTGATATAGCATTTCCTCgAATAAATAATATAAGTTTTTGATTATTACCCCCATCATTAtCTTTACTTTTAAtAAGTTCTATTGTAGAAAATGGAGCTGGGACAGGTTGAACAGTTTATCCACCCTTATCTTCTAgtATTGCTCAtGCTGGGGCTTCTGTAgATTTAGCTAtTTTCTCCCTTCATTTAGCTGGAATTTCAtCTATTTTAGGGGCtGTAAATTTTATTACAACAgTAATTAAtATACgACCTAAAAtAATAACTTTAGATCGAATTCCTTTAtTTGTTTGATCTGTAGTAAtTACAGCTTTAtTATTATtAttATCTTtACCAGTATTAGCTGGTGCTATTACTATACTTTTAACTGAtCGAAATTTAaATACCtCTTTTTTTGATCCTGCAGGAGGAGGAGACCCtATTCTCtATCAACACTtAttT
>Panorpa313_Boreus_westwoodi
ACAtTaTATTCTATTTTTGGAACCCGATCCGGAATAGTTGGAACTTCCTTAAgAATTTTAATCCGAACAGAATTAAGACAACCAGGATCATTAATTGAAAGAGATCAAATTTTTAATGTAATTGTTACAGCTCATGCTTTTGTTATAATTTTTTTTATAGTTATACCTATTTTAATTGGAGGATTTGGAAATTGATTAGTCCCCTTAATGTTAGGAGCCCCTGATATAGCATTTCCTCGAATAAATAATATAAGTTTTTGATTATTACCCCCATCATTATCTTTACTTTTAATAAGTTCTATTGTAGAAAAtGGAGCTGGGACAGGTTGAACAGTTTATCCCCCCTTATCTTCTAGTATTGCTCACGCTGGgGCTTCTGTAgATTTAgCTATTTTCTCCCTTCATTTAGCTGGAATTTCATCTATTTTAGGGGCTGTAAATTTTATTACAACaGTaATTAATATACGACCTAAAATAATAACTTTAGATCGAATTCCTTTATTTGTTTGATCTGTaGTAATTACAGCTTTATTATTATTATtATCTTTACCaGTATTAgCTGGTGCTATTACTATACTTTTAACTGAtCGAAATTTAAATACCTCTTTTTTTGATCCTGCAGGAGGAGGAGACCCTATTCtCTATCAAcAtTTATTT
>Panorpa314_Boreus_westwoodi
ACATTATATTTTATTTTTGGAaCTTGaTCAGGAATAGTTGGAACTTCTTTAAGAATTTTAATcCGAACAGAATTAAGACAACCAGGATCATTAATTGAAAGAGATCAAATTTTTAATGTAATTGTTACAGCTCATGCTTTTGTTATAATTTTTTTTAtAGTTATACCTATTTTAaTTGGAGGATTTGGAAATTGATTAGTTCCTTTAATGTTAGGAGCCCCTGAtATAGCATTTCCTCGAATAAATAATATAAGTTTTTGATTATTACCCCCATCATTATCTTTACTTTTAATAAgTTCtATTGTAgAAAATGGAGCTGGGACAGGTTGAACAGTTTATCCCCCCTTATCTTCTAgTATTGCTCAtGCTGGGGCTTCTGTAgATTTAGCtATTTTCtCCCTTCATTTAgCTGGAATTTCAtCTATTTtAGGGGCTGTAAATTTTATTACAACAGTaATTAATATaCGACCTAAaATAATAACTTTAGATCGAATTccTTTaTTTGTTTGATCtgTAGTAATTACAgCTTTATTATTATTATTATCTTTACCAGTATTaGCTGGTGCTATTACtAtAcTTTTAACTGATCGAAATTTAAATACCTCtTTTTTTGATCCTGCAGGAGGAGGAgACCCtATTCTCTATCAACAcTTA---
>Panorpa315_Boreus_westwoodi
ACaTTATaTTTTATTTTTGGAACTTGATCAGGaATAGTTGGaACTTCTTTAAgaATTTTaaTCCgAACagaATTAAGACaaCCAGGATCATTAATTGAAAGAGATCAAATTTTTAATGTAATTGTTACAGCTCATGCTTTTGTTATAATTTTTTTTATAGTTATACCTATTTTAATTGGAGGATTTGGAAATTGATTAGTTCCCTTAATGTTAGGAGCCCCTGAtATAgCATTTCCtCGAATAAATAatATAAgTTTTTGATTATTACCCCCATCATTATCTTTaCTTTTAAtAAGTTCTATTGTAGAAAATGGAGCTGGGACaGGTTGAACAgTTTATCCCCCCTTATCTTCTAGTATTGCTcACgCTGgggCTTCtgTAGATTTAGCTaTTTTCtCCCTTCATTTAgCTgGAATTTCATCTATTTTAGGGGcTGTAAATTTTAtTACAACaGTAATTAATATACGACCTAAAATAATAACTTTAGATCGAATTCCTTTATTTGTTTGATCTGTAGTAATTACAGCTTTATTATTATTATTATCTTTACCAGTATTAGCTGGTGCTATTACTATACTTTTAACTGATCGAAATTTAAATACCTCTTTTTTTGATCCTGCAGGAGGAGGAGACCCTATTCTCTATCAACAtTTATTT
>Panorpa316_Boreus_westwoodi
ACATTATATTTTATTTTTGGAACTTGATCAGGAATAGTTGGAACTTCTTTAAgAATTTTAATCCGAACAGAATTAAGACAACCAGGATCATTAATTGAAAGAGATCAAATTTTTAATGTAATTGTTACAGCTCATGCTTTTGTTATAATTTTTTTTATAGTTATACCTATTTTAATTGGAGGATTTGGAAATTGATTAGTTCCCTTAATGTTAGGAGCCCCTGATATAGCATTTCCTCGAATAAATAATATAAGTTTTTGATTATTGCCCCCATCATTATCTTTACTTTTAATAAGTTCTATTGTAGAAAATGGAGCTGGGACAGGTTGAACAGTTTATCCCCCCTTATCTTCTAGTATTGCTCACGCTGGGGCTTCTGTAGATTTAGCTATTTTCTCCCTTCATTTAGCTGGAATTTCATCTATTTTAGGGGCTGTAAATTTTATTACAACAGTaATTAATATACGACCTAAAATAATAACTTTAGATCGAATTCCTTTATTTGTTTGATCTGTAGTAATTACAGCTTTATTATTATTATTATCTTTACCAGTATTAGCTGGTGCTATTACTATACTTTTAACTGATCGAAATTTAAACACCTCTTTTTTTGACCCTGCAGGAGGAGGAGACCCTATTCTCTATCAACACTTATTT
>Panorpa317_Boreus_westwoodi
ACATTATATTTTATTTTTGGAACTTGATCAGGaATAGTTGGAACTTCTTTAAgAATTTTAATCCGAACAGAATTAAGACAACCAGGATCATTAATTGAAAGAGATCAAATTTTTAATGTAATTGTTACAGCTCATGCTTTTGTTATAATTTTTTTTATAGTTATACCTATTTTAATTGGAGGATTTGGAAATTGATTAGTTCCCTTAATGTTAGGAGCCCCTGATATAGCATTTCCTCGAATAAATAATATAAGTTTTTGATTATTgCCCCCATCATTATCTTTACTTTTAATAAGTTCTATTGTAGAAAATGGAGCTGGGACAGGTTGAACAGTTTATCCcCCCTTATCTTCTAGTATTGCTCACGCTGGGGCTTCTGTAGATTTAGCTATTTTCTCCCTTCATTTAGCTGGAATTTCATCTATTTTAGGGGCTGTAAATTTTATTACAACAGTaATTAATATACGACCTAAAATAATAACTTTAGATCGAATTCCTTTATTTGTTTGATCTGTAGTAATTACAGCTTTATTATTATTATTATCTTTACCAGTATTAGCTGGTGCTATTACTATACTTTTAACTGATCGAAATTTAAATACCTCTTTTTTTGATCCTGCAGGAGGAGGAGACCCTATTCTCTATCAACAcTTATTT
>Panorpa318_Boreus_westwoodi
ACATTATATTTTATTTTTGGAACTTGATCAGGAATAGTCgGAACTTCTTTAAgAATTTTAATTCGAACAGAATTAAGACAACCTGGGTCATTAATTGAAAGAGATCAAATTTTTAATGTAATTGTAACAGCACATGCTTTTGTTATAATTTTTTTTATAGTTATACCTATTTTAATTGGAGGATTTGGAAATTGATTAGTTCCTTTAATATTAGGAGCTCCTGATATAGCATTTCCTCGAATAAATAATATAAGTTTTTGACTATTACCTCCATCATTATCATTACTTTTAATAAGTTCTATTGTAGAAAATGGGGCTGGAACTGGTTGGACAGTTTATCCCCCATTATCTTCTAGTATTGCTCATGCTGGTGCTTCTGTAGATTTAGCTATTTTTTCCCTTCATTTAGCTGGTATTTCATCTATTTTAGGAGCTGTAAATTTTATTACAACAGTAATTAATATACGACCAAAAATAATAACTTTAGATCGAATTCCCTTATTTGTTTGATCTGTAGTAATTACAGCTTTATTATTATTATTATCTTTACCAGTATTAGCAGGTGCTATTACTATACTTTTAACTGATCGAAATTTAAAcACCTCATTTTTTGACCCGGCAGGGGGTGGTGACCCAATTCTTTATCAACATTTATTT
